# Supplementary material for: A Novel Huntington’s Disease Assessment Platform to Support Future Drug Discovery and Development
Source: Int J Mol Sci. 2022 Nov 25;23(23):14763. doi: 10.3390/ijms232314763 (PMC9740291; doi:10.3390/ijms232314763)
Supplement: Supplementary file 1 [file ijms-23-14763-s001.zip]

Archive with 3 entries (3 files):
- Supplementary Materials - Figure S1 - Table S2ab.pdf
- Supplementary Materials - Table S1 - HD_MDS_Ver1_Nov2022_R1.xlsx
- Supplementary Materials - Table S3 - Statistics.xlsx
