# Supplementary material for: A Novel Huntington’s Disease Assessment Platform to Support Future Drug Discovery and Development
Source: Int J Mol Sci. 2022 Nov 25;23(23):14763. doi: 10.3390/ijms232314763 (PMC9740291; doi:10.3390/ijms232314763)
Supplement: Supplementary file 1 [file ijms-23-14763-s001.zip › Supplementary Materials - Table S1 - HD_MDS_Ver1_Nov2022_R1.xlsx]

## Sheet: Cover Sheet
Supplementary Materials - Table S1

## Sheet: Curated Dataset
HD_MDS Identifier	Original Compound Name	Systematic Compound Name	Chemical Formula	SMILES	Compound Category / Categories	Chemcial Class(es) / Basic Scaffold(s)	CLogP (o/w)	MW [g/mol]	MR	TPSA [Å]	Main Target(s) / Pathway(s)	Target Category / Categories	Mode(s) of Action	Drug Development Pipeline Stage	Symptom(s) Addressed / Anticipated Improvements / Observed Effects	Cellular HD Model(s)	Animal HD Model(s)	PMID(s)
HD_MDS_ID_0001	(-)-Delta9-trans-tetrahydrocannabinol (THC)	6,6,9-trimethyl-3-pentyl-6a,7,8,10a-tetrahydro-6H-benzo[c]chromen-1-ol	C21H30O2	CCCCCC1=CC(O)=C2C3C=C(C)CCC3C(C)(C)OC2=C1	(ii) Drug-like Compound / Chemical Substance	Chromane	5.74	314.46	97.91	29.46	CBR	(v) Novel Targets	Agonism	Clinical Trial (NCT01502046)	General HD Phenotype	-	-	35615642, 35121553, 29218782
HD_MDS_ID_0002	(-)-Epigallocatechin Gallate (EGCG)	(2R,3R)-5,7-dihydroxy-2-(3,4,5-trihydroxyphenyl)chroman-3-yl 3,4,5-trihydroxybenzoate	C22H18O11	OC1=C(C[C@@H](OC(C2=CC(O)=C(O)C(O)=C2)=O)[C@@H](C3=CC(O)=C(O)C(O)=C3)O4)C4=CC(O)=C1	(ii) Drug-like Compound / Chemical Substance	Benzene, Chromane	1.91	458.37	112.06	197.37	muHTT Misfolding & muHTT Aggregation	(iv) muHTT Protein	Prevention	Clinical Trial (NCT01357681)	Impaired Cognitive Performance	-	-	36009443, 35121553, 32705582, 31969612, 21163446
HD_MDS_ID_0003	(Z)-Gugglesterone	(10R,13S,Z)-17-ethylidene-10,13-dimethyl-1,6,7,8,9,10,11,12,13,14,15,17-dodecahydro-3H-cyclopenta[a]phenanthrene-3,16(2H)-dione	C21H28O2	C/C=C1C(CC2[C@]\1(C)CCC3C2CCC4=CC(CC[C@]34C)=O)=O	(iii) Nutrient / Metabolite	Steran	4.64	312.45	93.54	34.14	muHTT-induced Cell Death	Target Category Unknown	Protection	in vitro	-	STHdh Q111 (Mouse)	-	29259176
HD_MDS_ID_0004	10058-F4	(E)-5-(4-ethylbenzylidene)-2-thioxothiazolidin-4-one	C12H11NOS2	CCC1=CC=C(/C=C2C(NC(S\2)=S)=O)C=C1	(ii) Drug-like Compound / Chemical Substance	Thioxothiaxolidinone	2.25	249.35	76.1	86.49	muHTT Aggregation	Target Category Unknown	Inhibition	in vitro	-	HEK 293 (muHTT-Q72-GFP & muHTT-Q72-RFP; Human), Neuro2a (muHTT-Q72-GFP & muHTT-Q72-RFP; Mouse)	-	32568514
HD_MDS_ID_0005	10-Hydroxycamptothecin (10-OH-Camtothecin)	4-ethyl-4,9-dihydroxy-1,12-dihydro-14H-pyrano[3',4':6,7]indolizino[1,2-b]quinoline-3,14(4H)-dione	C20H16N2O5	CCC1(C2=C(COC1=O)C(=O)N3CC4=C(C3=C2)N=C5C=CC(=CC5=C4)O)O	(ii) Drug-like Compound / Chemical Substance	Quinoline, Pyridinone, Dihydropyranone	1.52	364.35	97.34	101.65	muHTT Aggregation, muHTT-induced Neurotoxicity	Target Category Unknown	Reduction, Suppression	Preclinical / in vivo	General HD Phenotype	-	Drosophila melanogaster UAS-Htt138Q (Fruit Fly)	21909362
HD_MDS_ID_0006	10-NCP	5-(2-chloro-10H-phenoxazin-10-yl)-N,N-diethylpentan-1-amine	C21H27ClN2O	ClC1=CC(N(CCCCCN(CC)CC)C(C=CC=C2)=C2O3)=C3C=C1	(ii) Drug-like Compound / Chemical Substance	Indole, Phenoxazine, Piperidine	5.72	358.9	110.26	15.71	Autophagy, muHTT Clearance, muHTT Aggregates	(v) Novel Targets	Induction, Promotion, Reduction	in vitro	-	Stratial Cells (R6/2; Mouse), Stratial Neurons (pGW1-muHTT-Q72-GFP; Rat)	-	20833817
HD_MDS_ID_0007	10O5 (GW5074)	(Z)-3-(3,5-dibromo-4-hydroxybenzylidene)-5-iodoindolin-2-one	C15H8Br2INO2	OC1=C(Br)C=C(/C=C2C(C=C(I)C=C3)=C3NC/2=O)C=C1Br	(ii) Drug-like Compound / Chemical Substance	Benzene, Indolinone	4.33	520.94	102.28	49.33	muHTT & LC3, muHTT & muHTT Aggregation	(iv) muHTT Protein	Linkage, Reduction	Preclinical / in vivo	Behavioural Impairments	-	Hdh Q7/Q140 (Mouse)	34202541, 31666698, 21909362
HD_MDS_ID_0008	16F16	methyl 2-(2-chloroacetyl)-1-methyl-2,3,4,9-tetrahydro-1H-pyrido[3,4-b]indole-1-carboxylate	C16H17ClN2O3	CC1(C(OC)=O)C2=C(C3=CC=CC=C3N2)CCN1C(CCl)=O	(ii) Drug-like Compound / Chemical Substance	Indole, Piperidine	1.69	320.77	87.93	62.4	PDI, muHTT Toxicity	(v) Novel Targets	Inhibition, Reduction	in vitro	-	PC12 (muHTT-Q103; Rat)	-	29462355
HD_MDS_ID_0009	16F16A	prop-2-yn-1-yl 2-(2-chloroacetyl)-1-methyl-2,3,4,9-tetrahydro-1H-pyrido[3,4-b]indole-1-carboxylate	C18H17ClN2O3	CC1(C(OCC#C)=O)C2=C(C3=CC=CC=C3N2)CCN1C(CCl)=O	(ii) Drug-like Compound / Chemical Substance	Indole, Piperidine	1.77	344.79	95.71	62.4	PDI, muHTT Toxicity	(v) Novel Targets	Inhibition, Reduction	in vitro	-	PC12 (muHTT-Q103; Rat)	-	29462355
HD_MDS_ID_0010	17-AAG	(4E,6E,8S,9S,10E,12S,13R,14S,16R)-19-(allylamino)-13-hydroxy-8,14-dimethoxy-4,10,12,16-tetramethyl-3,20,22-trioxo-2-azabicyclo[16.3.1]docosa-1(21),4,6,10,18-pentaen-9-yl carbamate	C31H43N3O8	C[C@H]1C[C@@H]([C@@H]([C@H](/C=C(/[C@@H]([C@H](/C=C/C=C(/C(=O)NC2=CC(=O)C(=C(C1)C2=O)NCC=C)\C)OC)OC(=O)N)\C)C)O)OC	(ii) Drug-like Compound / Chemical Substance	Hydrocarbon, Benzoquinone	2.16	585.69	161.89	166.28	HSF1, HSP40 & HSP70 & HSP105, muHTT Aggregation	(v) Novel Targets	Activation, Induction, Reduction	Preclinical / in vivo	General HD Phenotype	-	Drosophila melanogaster UAS-Htt-Q128 (Fruit Fly)	29620053, 18632670, 17596719
HD_MDS_ID_0011	17-DMAG (Alvespimycin)	(4E,6Z,8S,9S,10E,12S,13R,14S,16R)-19-((2-(dimethylamino)ethyl)amino)-13-hydroxy-8,14-dimethoxy-4,10,12,16-tetramethyl-3,20,22-trioxo-2-azabicyclo[16.3.1]docosa-1(21),4,6,10,18-pentaen-9-yl carbamate	C32H48N4O8	C[C@H]1C[C@@H]([C@@H]([C@H](/C=C(/[C@@H]([C@H](/C=C\C=C(\C(=O)NC2=CC(=O)C(=C(C1)C2=O)NCCN(C)C)/C)OC)OC(=O)N)\C)C)O)OC	(ii) Drug-like Compound / Chemical Substance	Hydrocarbon, Benzoquinone	1.53	616.75	170.07	169.52	HSP40 & HSP70 & HSP105, muHTT Aggregation	(v) Novel Targets	Induction, Reduction	in vitro	-	COS-1 (muHTT-Q72-EGFP)	-	29620053, 17596719
HD_MDS_ID_0012	18β-Glycyrrhetinic Acid	(2R,4aS,6aS,6bR,8aR,10S,12aS,14bR)-10-hydroxy-2,4a,6a,6b,9,9,12a-heptamethyl-13-oxo-1,2,3,4,4a,5,6,6a,6b,7,8,8a,9,10,11,12,12a,12b,13,14b-icosahydropicene-2-carboxylic acid	C30H46O4	C[C@]12CC[C@@](C[C@H]1C3=CC(=O)C4[C@]5(CC[C@@H](C([C@@H]5CC[C@]4([C@@]3(CC2)C)C)(C)C)O)C)(C)C(=O)O	(iii) Nutrient / Metabolite	Steran-like	6.41	470.68	136.85	74.6	muHTT-induced Neurotoxicity	Target Category Unknown	Reduction, Suppression	Preclinical / in vivo	General HD Phenotype	-	Drosophila melanogaster UAS-Htt138Q (Fruit Fly)	21909362
HD_MDS_ID_0013	2-APB (2-Aminoethyl Diphenylborinate)	2-((diphenylboraneyl)oxy)ethan-1-amine	C14H16BNO	B(C1=CC=CC=C1)(C2=CC=CC=C2)OCCN	(ii) Drug-like Compound / Chemical Substance	Benzene, Borinate	0.77	225.09	72.37	35.25	IP3R1, PolyQ Aggregation	(v) Novel Targets	Inhibition, Reduction	in vitro	-	Neuro2a (muHTT-Q150-EGFP; Mouse)	-	22056561
HD_MDS_ID_0014	2-Methyl Aminochroman (U-83836)	2-((4-(2,6-di(pyrrolidin-1-yl)pyrimidin-4-yl)piperazin-1-yl)methyl)-2,5,7,8-tetramethylchroman-6-ol	C30H44N6O2	CC1=C(C)C2=C(C(C)=C1O)CCC(C)(CN3CCN(C4=NC(N5CCCC5)=NC(N6CCCC6)=C4)CC3)O2	(ii) Drug-like Compound / Chemical Substance	Benzene, Piperazine, Pyrimidine, Pyrrolidine	2.69	520.71	167.82	68.2	muHTT-induced Cell Death	Target Category Unknown	Protection	in vitro	-	STHdh Q111 (Mouse)	-	29259176
HD_MDS_ID_0015	4-Deoxypyridoxine (DOP)	5-(hydroxymethyl)-2,4-dimethylpyridin-3-ol	C8H11NO2	CC1=C(O)C(C)=NC=C1CO	(ii) Drug-like Compound / Chemical Substance	Pyridine	0.74	153.18	42.32	53.35	muHTT-induced Cell Death	Target Category Unknown	Protection	in vitro	-	STHdh Q111/Q111 (Mouse)	-	31969612
HD_MDS_ID_0016	4'-DMA-7,8-Dihydroxyflavone	2-(4-(dimethylamino)phenyl)-7,8-dihydroxy-4H-chromen-4-one	C17H15NO4	O=C1C2=C(OC(C3=CC=C(N(C)C)C=C3)=C1)C(O)=C(C=C2)O	(ii) Drug-like Compound / Chemical Substance	Flavonoid	2.94	297.31	86.17	73.91	TRKB	(v) Novel Targets	Activation	Preclinical / in vivo	Brain Deterioration, Impaired Motoric Performance	-	N171-82Q (Mouse)	23446639
HD_MDS_ID_0017	7,8-Dihydroxyflavone	7,8-dihydroxy-2-phenyl-4H-chromen-4-one	C15H10O4	O=C(C1=C(C(O)=C(O)C=C1)O2)C=C2C3=CC=CC=C3	(iii) Nutrient / Metabolite	Flavonoid	2.87	254.24	71.97	70.67	muHTT Aggregation & muHTT-induced Cell Death, TRKB	(v) Novel Targets	Prevention, Activation	Preclinical / in vivo	Brain Deterioration, Impaired Motoric Performance	-	N171-82Q & R6/2 (Mice)	34022252, 31969612, 23446639
HD_MDS_ID_0018	8F20	(R)-N-(3-aminopropyl)-N-(1-(3-benzyl-7-chloro-4-oxo-3,4-dihydroquinazolin-2-yl)-2-methylpropyl)-4-methylbenzamide	C30H33ClN4O2	NCCCN([C@@H](C(N1CC2=CC=CC=C2)=NC3=C(C=CC(Cl)=C3)C1=O)C(C)C)C(C4=CC=C(C)C=C4)=O	(ii) Drug-like Compound / Chemical Substance	Benzene, Quinazolinone	5.27	517.06	150.85	81.22	muHTT & LC3, muHTT	(iv) muHTT Protein	Linkage, Reduction	in vitro	-	Fibroblasts (HD Patient; Human), Cortical Neuronal Cells (Hdh Q7/Q140; Mouse)	-	34202541, 31666698
HD_MDS_ID_0019	A-971432	1-(4-((3,4-dichlorobenzyl)oxy)benzyl)azetidine-3-carboxylic acid	C18H17Cl2NO3	C1C(CN1CC2=CC=C(C=C2)OCC3=CC(=C(C=C3)Cl)Cl)C(=O)O	(ii) Drug-like Compound / Chemical Substance	Benzene	3.4	366.24	98.1	49.77	BDNF & AKT & ERK, S1PR5	(v) Novel Targets	Activation, Agonism	Preclinical / in vivo	Desease Progress, Impaired Motoric Performance	-	R6/2 (Mouse)	30612333, 29688337
HD_MDS_ID_0020	Acetyl-L-carnitine	(R)-3-acetoxy-4-(trimethylammonio)butanoate	C9H17NO4	CC(O[C@@H](C[N+](C)(C)C)CC([O-])=O)=O	(iii) Nutrient / Metabolite	Amino Acid	-1.24	203.24	48.87	66.43	Cholinergic Transmission, GABA	(i) Neurotransmitter Systems	Potentiation, Increase	Clinical Trial (PMID 2143808)	General HD Phenotype	-	-	29218782, 2143808, 19588393
HD_MDS_ID_0021	Ac-YVAD-cmk	13-(2-chloroacetyl)-4-(4-hydroxybenzyl)-7-isopropyl-10-methyl-2,5,8,11-tetraoxo-3,6,9,12-tetraazapentadecan-15-oic acid	C24H33ClN4O8	CC(C)C(C(=O)NC(C)C(=O)NC(CC(=O)O)C(=O)CCl)NC(=O)C(CC1=CC=C(C=C1)O)NC(=O)C	(ii) Drug-like Compound / Chemical Substance	Benzene, Peptide	-0.15	540.99	133.92	191	CASP1, muHTT & PolyQ	(v) Novel Targets	Inhibition, Reduction	in vitro	-	HEK 293 (AR-muHTT-Q65-CFP & AR-muHTT-Q65-YFP)	-	16720620
HD_MDS_ID_0022	Aldifen	2,4-dinitrophenol	C6H4N2O5	O=[N+]([O-])C1=CC([N+]([O-])=O)=C(O)C=C1	(ii) Drug-like Compound / Chemical Substance	Benzene	1.21	184.11	46.11	111.87	muHTT-induced Cell Death	(v) Novel Targets	Prevention	in vitro	-	N548	-	17726098
HD_MDS_ID_0023	Alprazolam	8-chloro-1-methyl-6-phenyl-4H-benzo[f][1,2,4]triazolo[4,3-a][1,4]diazepine	C17H13ClN4	CC1=NN=C2N1C3=C(C(C4=CC=CC=C4)=NC2)C=C(Cl)C=C3	(i) Pharmaceutical Drug / Diagnostic	Benzene, Benzodiazepine, Triazole	3.05	308.76	90.65	43.07	GABAAR	(i) Neurotransmitter Systems	Antagonsim	Off-label Use	Anxiety	-	-	35121553
HD_MDS_ID_0024	AMA-1127	4-fluorobenzyl 8-(4-methylpiperazin-1-yl)-1,3,4,5-tetrahydro-2H-1,5-methanobenzo[c]azepine-2-carboxylate	C24H28FN3O2	CN(CC1)CCN1C2=CC=C(C3CC4N(C(OCC5=CC=C(F)C=C5)=O)CC3)C4=C2	(ii) Drug-like Compound / Chemical Substance	Azepane, Benzene, Piperazine, Piperidine	2.95	409.5	125.37	36.02	σ1R & σ2R/TMEM97, muHTT-induced Neuronal Toxicity	(v) Novel Targets	Binding, Reduction	in vitro	-	Cortical Neurons (muHTT-N586-82Q; Mouse)	-	36108101
HD_MDS_ID_0025	Amantadine	adamantan-1-amine	C10H17N	NC(C1)(C2)CC3CC2CC1C3	(i) Pharmaceutical Drug / Diagnostic	Hydrocarbon	1.91	151.25	46.59	26.02	NMDAR	(i) Neurotransmitter Systems	Antagonism	Off-label Use	Chorea	-	-	35121553, 29218782, 28324302, 23417276
HD_MDS_ID_0026	AMG 9810	(E)-3-(4-(tert-butyl)phenyl)-N-(2,3-dihydrobenzo[b][1,4]dioxin-6-yl)acrylamide	C21H23NO3	CC(C)(C1=CC=C(/C=C/C(NC2=CC3=C(OCCO3)C=C2)=O)C=C1)C	(ii) Drug-like Compound / Chemical Substance	Benzene, Benzodioxane	4.11	337.41	100.51	47.56	muHTT Aggregation	Target Category Unknown	Inhibition	in vitro	-	HEK 293 (muHTT-Q72-GFP & muHTT-Q72-RFP; Human), Neuro2a (muHTT-Q72-GFP & muHTT-Q72-RFP; Mouse)	-	32568514
HD_MDS_ID_0027	Amiloride	3,5-diamino-6-chloro-N-(diaminomethylene)pyrazine-2-carboxamide	C6H8ClN7O	C1(=C(N=C(C(=N1)Cl)N)N)C(=O)N=C(N)N	(i) Pharmaceutical Drug / Diagnostic	Guanidine, Pyrazine	-1.28	229.63	55.15	159.29	PolyQ Aggregation	Target Category Unknown	Inhibition	in vitro	-	Neuro2a (muHTT-PolyQ)	-	29620053, 18658163
HD_MDS_ID_0028	Amisulpride	4-amino-N-((1-ethylpyrrolidin-2-yl)methyl)-5-(ethylsulfonyl)-2-methoxybenzamide	C17H27N3O4S	CCN1CCCC1CNC(C2=CC(S(=O)(CC)=O)=C(N)C=C2OC)=O	(i) Pharmaceutical Drug / Diagnostic	Benzene, Pyrrolidine	1.99	369.48	101.77	110.11	DR	(i) Neurotransmitter Systems	Antagonism	Clinical (Case Study, PMID 16220421)	Chorea	-	-	29218782, 16220421
HD_MDS_ID_0029	Amitriptyline	3-(10,11-dihydro-5H-dibenzo[a,d][7]annulen-5-ylidene)-N,N-dimethylpropan-1-amine	C20H23N	CN(CC/C=C1C2=CC=CC=C2CCC3=CC=CC=C3\1)C	(i) Pharmaceutical Drug / Diagnostic	Benzene	4.17	277.4	90.96	3.24	SERT, BDNF	(i) Neurotransmitter Systems	Inhibition, Increase	Preclinical / in vivo	Depression, Insomnia	-	N171-82Q (Mouse)	36009443, 29218782, 25505248
HD_MDS_ID_0030	AN1	(Z)-5-bromo-3-(3-bromo-4,5-dihydroxybenzylidene)indolin-2-one	C15H9Br2NO3	OC1=C(O)C=C(/C=C2C(C=C(Br)C=C3)=C3NC/2=O)C=C1Br	(ii) Drug-like Compound / Chemical Substance	Benzene, Indolinone	3.44	411.04	91.58	69.56	muHTT & LC3, muHTT	(iv) muHTT Protein	Linkage, Reduction	in vitro	-	Fibroblasts (HD Patient; Human), Cortical Neuronal Cells (Hdh Q7/Q140; Mouse)	-	34202541, 31666698
HD_MDS_ID_0031	AN2	5,7-dihydroxy-4-phenyl-2H-chromen-2-one	C15H10O4	OC1=CC(O2)=C(C(O)=C1)C(C3=CC=CC=C3)=CC2=O	(ii) Drug-like Compound / Chemical Substance	Chromone	2.87	254.24	71.97	70.67	muHTT & LC3, muHTT	(iv) muHTT Protein	Linkage, Reduction	Preclinical / in vivo	Behavioural Impairments	-	Hdh Q7/Q140 (Mouse)	34202541, 31666698
HD_MDS_ID_0032	APQ	5-(allyloxy)-2-(pyrrolidin-1-yl)quinoline	C16H18N2O	C=CCOC1=CC=CC2=NC(N3CCCC3)=CC=C21	(ii) Drug-like Compound / Chemical Substance	Pyrrolidine, Quinolone	3.02	254.33	82.02	25.36	ESET/SETDB1, H3K9me3 Levels	(v) Novel Targets	Inhibition, Reduction	Preclinical / in vivo	Impaired Motoric Performance, General HD Phenotype	-	YAC128 (Mouse)	33771089
HD_MDS_ID_0033	Aripiprazole	7-(4-(4-(2,3-dichlorophenyl)piperazin-1-yl)butoxy)-3,4-dihydroquinolin-2(1H)-one	C23H27Cl2N3O2	O=C1CCC(C=CC(OCCCCN2CCN(C3=C(Cl)C(Cl)=CC=C3)CC2)=C4)=C4N1	(i) Pharmaceutical Drug / Diagnostic	Benzene, Dihydroquinolinone, Piperazine	3.53	448.39	133.26	44.81	D2R	(i) Neurotransmitter Systems	Antagonism	Off-label Use	Chorea, Psychosis	-	-	35121553, 28324302, 23417276
HD_MDS_ID_0034	Atomoxetine	(R)-N-methyl-3-phenyl-3-(o-tolyloxy)propan-1-amine	C17H21NO	CC1=CC=CC=C1O[C@@H](C2=CC=CC=C2)CCNC	(i) Pharmaceutical Drug / Diagnostic	Benzene	3.4	255.35	79.61	21.26	NET	(i) Neurotransmitter Systems	Inhibition	Clinical Trial (NCT00368849)	Attention Deficits	-	-	35121553, 29218782, 19588393
HD_MDS_ID_0035	Azadiradione	(5R,7R,8R,9R,10R,13S,17R)-17-(furan-3-yl)-4,4,8,10,13-pentamethyl-3,16-dioxo-4,5,6,7,8,9,10,11,12,13,16,17-dodecahydro-3H-cyclopenta[a]phenanthren-7-yl acetate	C28H34O5	CC(=O)O[C@@H]1C[C@@H]2[C@](C=CC(=O)C2(C)C)([C@@H]3[C@@]1(C4=CC(=O)[C@H]([C@@]4(CC3)C)C5=COC=C5)C)C	(ii) Drug-like Compound / Chemical Substance	Steran	5.42	450.57	125.48	73.58	HSF1, HSP70, PolyQ Aggregation	(v) Novel Targets	Activation, Induction, Reduction	in vivo		-	Drosophila melanogaster UAS p127Q (Fruit Fly)	27835876
HD_MDS_ID_0036	AZD1080	2-hydroxy-3-(5-(morpholinomethyl)pyridin-2-yl)-1H-indole-5-carbonitrile	C19H18N4O2	C1COCCN1CC2=CN=C(C=C2)C3=C(NC4=C3C=C(C=C4)C#N)O	(ii) Drug-like Compound / Chemical Substance	Indole, Morpholine, Pyridine	2.11	334.37	98.24	85.17	Mitochondrial Membrane Potential	(ii) Mitochondrial Systems	Rescue	in vitro	General HD Phenotype	Neuro2a (Myc-muHTT-Q73; Mouse)	-	34489447
HD_MDS_ID_0037	BEA-1687	2-cyclohexyl-9-(4-(trifluoromethyl)phenyl)-1,2,3,4,5,6-hexahydro-1,6-methanobenzo[c]azocine	C25H28F3N	FC(C(C=C1)=CC=C1C2=CC=C(C(CCC3)CC4N3C5CCCCC5)C4=C2)(F)F	(ii) Drug-like Compound / Chemical Substance	Azepane, Benzene, Azocane	7.78	399.49	115.35	3.24	σ1R & σ2R/TMEM97, muHTT-induced Neuronal Toxicity	(v) Novel Targets	Binding, Reduction	in vitro	-	Cortical Neurons (muHTT-N586-82Q; Mouse)	-	36108101
HD_MDS_ID_0038	Beclomethasone	(8S,9R,10S,11S,13S,14S,16S,17R)-9-chloro-11,17-dihydroxy-17-(2-hydroxyacetyl)-10,13,16-trimethyl-6,7,8,9,10,11,12,13,14,15,16,17-dodecahydro-3H-cyclopenta[a]phenanthren-3-one	C22H29ClO5	C[C@H]1C[C@H]2[C@@H]3CCC4=CC(C=C[C@]4(C)[C@@]3(Cl)[C@@H](O)C[C@]2(C)[C@@]1(O)C(CO)=O)=O	(i) Pharmaceutical Drug / Diagnostic	Steran	2.16	408.92	106.7	94.83	muHTT-induced Cell Death	Target Category Unknown	Protection	in vitro	-	STHdh Q111 (Mouse)	-	29259176
HD_MDS_ID_0039	Benzamil	3,5-diamino-N-(N'-benzylcarbamimidoyl)-6-chloropyrazine-2-carboxamide	C13H14ClN7O	C1=CC=C(C=C1)CN=C(N)NC(=O)C2=C(N=C(C(=N2)Cl)N)N	(ii) Drug-like Compound / Chemical Substance	Benzene, Pyrazine	0.4	319.75	84.53	145.3	Acid-sensing Ion Channel Expression, PolyQ Aggregation, UPS	(v) Novel Targets	Suppression, Inhibition, Activation	Preclinical / in vivo	Brain Deterioration, Impaired Motoric Performance, mHTT Aggregate Clearance	-	R6/2 (Mouse)	29620053, 18658163
HD_MDS_ID_0040	Benztropine	(1R,5S)-3-(benzhydryloxy)-8-methyl-8-azabicyclo[3.2.1]octane	C21H25NO	CN1[C@@H]2CC[C@H]1CC(OC(C3=CC=CC=C3)C4=CC=CC=C4)C2	(i) Pharmaceutical Drug / Diagnostic	Benzene, Piperidine, Pyrrolidine	3.71	307.43	98.02	12.47	muHTT-induced Cell Death	Target Category Unknown	Protection	in vitro	-	STHdh Q111 (Mouse)	-	29259176
HD_MDS_ID_0041	Berberine	9,10-dimethoxy-5,6-dihydro-[1,3]dioxolo[4,5-g]isoquinolino[3,2-a]isoquinolin-7-ium	C20H18NO4+	COC1=C(OC)C2=C[N+]3=C(C4=CC5=C(OCO5)C=C4CC3)C=C2C=C1	(iii) Nutrient / Metabolite	Benzodioxole, Pyridyl Cation	3.1	336.36	94.87	40.8	AMPK & Autophagy, muHTT	(v) Novel Targets	Activation, Reduction	Preclinical / in vivo	General HD Phenotype	-	N171-82Q (Mouse)	35395400, 26225560, 29620053
HD_MDS_ID_0042	Betamethasone	(8S,9R,10S,11S,13S,14S,16S,17R)-9-fluoro-11,17-dihydroxy-17-(2-hydroxyacetyl)-10,13,16-trimethyl-6,7,8,9,10,11,12,13,14,15,16,17-dodecahydro-3H-cyclopenta[a]phenanthren-3-one	C22H29FO5	C[C@H]1C[C@H]2[C@@H]3CCC4=CC(C=C[C@]4(C)[C@@]3(F)[C@@H](O)C[C@]2(C)[C@@]1(O)C(CO)=O)=O	(i) Pharmaceutical Drug / Diagnostic	Steran	2.32	392.46	101.96	94.83	muHTT-induced Cell Death	Target Category Unknown	Protection	in vitro	-	STHdh Q111 (Mouse)	-	29259176
HD_MDS_ID_0043	Bevantolol (SOM-3355)	1-((3,4-dimethoxyphenethyl)amino)-3-(m-tolyloxy)propan-2-ol	C20H27NO4	CC1=CC(OCC(O)CNCCC2=CC(OC)=C(OC)C=C2)=CC=C1	(ii) Drug-like Compound / Chemical Substance	Benzene	2.58	345.43	98.56	59.95	VMAT2	(i) Neurotransmitter Systems	Inhibition	Clinical Trial (NCT03575676)	Chorea, Impaired Motoric Performance	-	-	35121553, 32705582
HD_MDS_ID_0044	Bezadoxifene	1-(4-(2-(azepan-1-yl)ethoxy)benzyl)-2-(4-hydroxyphenyl)-3-methyl-1H-indol-5-ol	C30H34N2O3	CC1=C(N(C2=C1C=C(C=C2)O)CC3=CC=C(C=C3)OCCN4CCCCCC4)C5=CC=C(C=C5)O	(i) Pharmaceutical Drug / Diagnostic	Azepane, Benzene, Indole	5.95	470.6	146.97	57.86	muHTT Toxicity	Target Category Unknown	Reduction	in vitro	-	STHdh Q7/Q111 (Mouse)	-	35238684
HD_MDS_ID_0045	Bezafibrate	2-(4-(2-(4-chlorobenzamido)ethyl)phenoxy)-2-methylpropanoic acid	C19H20ClNO4	CC(C(O)=O)(OC1=CC=C(CCNC(C2=CC=C(Cl)C=C2)=O)C=C1)C	(i) Pharmaceutical Drug / Diagnostic	Benzene	3.55	361.82	96.46	75.63	muHTT-induced Cell Death	Target Category Unknown	Protection	in vitro	-	STHdh Q111/Q111 (Mouse)	-	31969612
HD_MDS_ID_0046	Biotin (Vitamin B7)	5-((3aS,4S,6aR)-2-oxohexahydro-1H-thieno[3,4-d]imidazol-4-yl)pentanoic acid	C10H16N2O3S	O=C(O)CCCC[C@H]1[C@@H](NC(N2)=O)[C@@H]2CS1	(iii) Nutrient / Metabolite	Imidazolidinone, Tetrahydrothiphene	0.04	244.31	69.34	103.73	ThTr2	(v) Novel Targets	Modulation	Clinical Trial (NCT04478734)	Disease Progress	-	-	35121553, 34586830
HD_MDS_ID_0047	BJM-1679	piperidin-4-yl(8-(3-(trifluoromethoxy)phenyl)-1,3,4,5-tetrahydro-2H-1,5-methanobenzo[c]azepin-2-yl)methanone	C24H25F3N2O2	O=C(C1CCNCC1)N2C3CC(CC2)C4=CC=C(C5=CC(OC(F)(F)F)=CC=C5)C=C43	(ii) Drug-like Compound / Chemical Substance	Azepane, Benzene, Piperidine	5.19	430.46	119.14	41.57	σ1R & σ2R/TMEM97, muHTT-induced Neuronal Toxicity	(v) Novel Targets	Binding, Reduction	in vitro	-	Cortical Neurons (muHTT-N586-82Q; Mouse)	-	36108101
HD_MDS_ID_0048	BN-82451	4-(2-(aminomethyl)thiazol-4-yl)-2,6-di-tert-butylphenol	C18H26N2OS	CC(C1=CC(C2=CSC(CN)=N2)=CC(C(C)(C)C)=C1O)(C)C	(ii) Drug-like Compound / Chemical Substance	Benzene, Thiazole	4.42	318.48	95.79	87.38	COX2 & Lipid Peroxidation, Mitochondria, Sodium Channels	(ii) Mitochondrial Systems, (v) Novel Targets	Inhibition, Protection, Inhibition	Clinical Trial (NCT02231580)	General HD Phenotype	-	-	35121553, 17894648
HD_MDS_ID_0049	Branaplam (LMI070; HTT-C2)	5-(1H-pyrazol-4-yl)-2-(6-((2,2,6,6-tetramethylpiperidin-4-yl)oxy)pyridazin-3-yl)phenol	C22H27N5O2	CC1(C)CC(OC2=NN=C(C3=C(O)C=C(C4=CNN=C4)C=C3)C=C2)CC(C)(C)N1	(ii) Drug-like Compound / Chemical Substance	Benzene, Piperidine, Pyrazole, Pyridazine	3.55	393.48	116.7	95.95	muHTT mRNA, muHTT	(iii) muHTT mRNA or DNA	Splice Modulation, Reduction	Clinical Trial (NCT05111249)	General HD Phenotype	-	-	35615642, 35241644, 34911927
HD_MDS_ID_0050	Budesonide	(6aR,6bS,7S,8aS,8bS,11aR,12aS,12bS)-7-hydroxy-8b-(2-hydroxyacetyl)-6a,8a-dimethyl-10-propyl-1,2,6a,6b,7,8,8a,8b,11a,12,12a,12b-dodecahydro-4H-naphtho[2',1':4,5]indeno[1,2-d][1,3]dioxol-4-one	C25H34O6	CCCC1O[C@@H]2C[C@H]3[C@@H]4CCC5=CC(C=C[C@]5(C)[C@H]4[C@@H](O)C[C@]3(C)[C@]2(C(CO)=O)O1)=O	(i) Pharmaceutical Drug / Diagnostic	Steran	2.72	430.53	115.18	93.06	muHTT-induced Cell Death	Target Category Unknown	Protection	in vitro	-	STHdh Q111 (Mouse)	-	29259176
HD_MDS_ID_0051	Bupropion	2-(tert-butylamino)-1-(3-chlorophenyl)propan-1-one	C13H18ClNO	CC(NC(C)(C)C)C(C1=CC(Cl)=CC=C1)=O	(i) Pharmaceutical Drug / Diagnostic	Benzene	3.3	239.74	68.52	29.1	DAT & NET	(i) Neurotransmitter Systems	Inhibition	Clinical Trials (NCT01914965, etc)	Apathy, Depression	-	-	35121553, 33070647, 32705582, 28324302
HD_MDS_ID_0052	Camptothecin	(S)-4-ethyl-4-hydroxy-1,12-dihydro-14H-pyrano[3',4':6,7]indolizino[1,2-b]quinoline-3,14(4H)-dione	C20H16N2O4	CC[C@@]1(C2=C(COC1=O)C(=O)N3CC4=CC5=CC=CC=C5N=C4C3=C2)O	(i) Pharmaceutical Drug / Diagnostic	Quinoline, Pyridinone, Dihydropyranone	1.82	348.35	95.31	81.42	muHTT Aggregation, muHTT-induced Neurotoxicity	Target Category Unknown	Reduction, Suppression	Preclinical / in vivo	General HD Phenotype	-	Drosophila melanogaster UAS-Htt138Q (Fruit Fly)	21909362
HD_MDS_ID_0053	Cannabidiol (CBD)	(1'R,2'R)-5'-methyl-4-pentyl-2'-(prop-1-en-2-yl)-1',2',3',4'-tetrahydro-[1,1'-biphenyl]-2,6-diol	C21H30O2	CCCCCC1=CC(O)=C([C@@H]2C=C(C)CC[C@H]2C(C)=C)C(O)=C1	(ii) Drug-like Compound / Chemical Substance	Benzene	5.85	314.46	99.85	40.46	CBR	(v) Novel Targets	Agonism	Clinical Trials (NCT01502046, etc)	General HD Phenotype	-	-	35615642, 35121553, 29218782, 19588393
HD_MDS_ID_0054	Carbamazepine	5H-dibenzo[b,f]azepine-5-carboxamide	C15H12N2O	O=C(N)N1C2=CC=CC=C2C=CC3=CC=CC=C31	(i) Pharmaceutical Drug / Diagnostic	Dibenzoazepine	2.79	236.27	76.05	46.33	Voltage-gated Na+ Ion Channels	(i) Neurotransmitter Systems	Inhibition	Clinical (Case Study, PMID 11134405)	Irritability	-	-	35615642, 29218782, 28324302, 11134405
HD_MDS_ID_0055	Carbenoxolone	(2S,4aS,6aS,6bR,8aR,10S,12aS,12bR,14bR)-10-((3-carboxypropanoyl)oxy)-2,4a,6a,6b,9,9,12a-heptamethyl-13-oxo-1,2,3,4,4a,5,6,6a,6b,7,8,8a,9,10,11,12,12a,12b,13,14b-icosahydropicene-2-carboxylic acid	C34H50O7	C[C@]12CC[C@](C[C@H]1C3=CC(=O)[C@@H]4[C@]5(CC[C@@H](C([C@@H]5CC[C@]4([C@@]3(CC2)C)C)(C)C)OC(=O)CCC(=O)O)C)(C)C(=O)O	(i) Pharmaceutical Drug / Diagnostic	Steran-like	6.83	570.76	157.98	117.97	muHTT-induced Neurotoxicity	Target Category Unknown	Reduction, Suppression	Preclinical / in vivo	General HD Phenotype	-	Drosophila melanogaster UAS-Htt138Q (Fruit Fly)	21909362
HD_MDS_ID_0056	CE12	ethyl 4-(2-chloro-4-methylphenyl)-7-methyl-5-oxo-1,4,5,6,7,8-hexahydroquinoline-3-carboxylate	C20H22ClNO3	O=C(CC(C)C1)C2=C1NC=C(C(OCC)=O)C2C3=C(Cl)C=C(C)C=C3	(ii) Drug-like Compound / Chemical Substance	Benzene, Dihydropyridine	3.65	359.85	102.09	55.4	HSP70 ATPase, muHTT Aggregation, muHTT Toxicity	(v) Novel Targets	Inhibition, Increase, Reduction	in vitro	-	PC12 (muHTT-Q46/Q103; Rat), W303 (muHTT-Q46/Q103; Yeast)	-	31552448, 22709427
HD_MDS_ID_0057	Celastrol	(2R,4aS,6aS,12bR,14aS,14bR)-10-hydroxy-2,4a,6a,9,12b,14a-hexamethyl-11-oxo-1,2,3,4,4a,5,6,6a,11,12b,13,14,14a,14b-tetradecahydropicene-2-carboxylic acid	C29H38O4	CC1=C(O)C(C=C2C1=CC=C3[C@@]2(C)CC[C@]4(C)[C@]3(C)CC[C@]5(C)[C@H]4C[C@](C)(C(O)=O)CC5)=O	(ii) Drug-like Compound / Chemical Substance	Steran	6.7	450.61	131.29	74.6	muHTT-induced Cell Death	Target Category Unknown	Protection	in vitro	-	STHdh Q111/Q111 (Mouse)	-	31969612, 29620053
HD_MDS_ID_0058	CHDI-180	6-(5-((5-methoxypyridin-2-yl)methoxy)benzo[d]oxazol-2-yl)-2-methylpyridazin-3(2H)-one	C19H16N4O4	COC1=CC=C(COC2=CC(N=C(C3=NN(C)C(C=C3)=O)O4)=C4C=C2)N=C1	(ii) Drug-like Compound / Chemical Substance	Benzoxazole, Pyridazinone, Pyridine	2.42	364.35	98.03	92.27	muHTT	Target Category Unknown	Binding & Tracing	Preclinical Diagnostic / PET Tracer	mHTT Aggregate Detection	-	zQ175 (Mouse)	35108063, 34504195, 32662649
HD_MDS_ID_0059	CHDI-626	N-(6-methoxypyridin-3-yl)benzo[4,5]imidazo[1,2-a]pyrimidine-2-carboxamide	C17H13N5O2	O=C(NC1=CN=C(OC)C=C1)C2=NC3=NC4=CC=CC=C4N3C=C2	(ii) Drug-like Compound / Chemical Substance	Benzoimidazopyrimidine, Pyridine	2.35	319.32	88.99	81.41	muHTT	Target Category Unknown	Binding & Tracing	Preclinical Diagnostic / PET Tracer	mHTT Aggregate Detection	-	R6/2 (Mouse)	34504195, 34351166
HD_MDS_ID_0060	CHIR98014	N2-(2-((4-(2,4-dichlorophenyl)-5-(1H-imidazol-1-yl)pyrimidin-2-yl)amino)ethyl)-5-nitropyridine-2,6-diamine	C20H17Cl2N9O2	ClC1=CC(Cl)=C(C2=NC(NCCNC3=NC(N)=C([N+]([O-])=O)C=C3)=NC=C2N4C=CN=C4)C=C1	(ii) Drug-like Compound / Chemical Substance	Benzene, Imidazole, Pyridine, Pyrimidine	3.67	486.31	128.57	152.39	Mitochondrial Membrane Potential	(ii) Mitochondrial Systems	Rescue	in vitro	General HD Phenotype	Neuro2a (Myc-muHTT-Q73; Mouse)	-	34489447
HD_MDS_ID_0061	CHIR9902	6-((2-((4-(2,4-dichlorophenyl)-5-(5-methyl-1H-imidazol-2-yl)pyrimidin-2-yl)amino)ethyl)amino)nicotinonitrile	C22H18Cl2N8	CC1=CN=C(C2=CN=C(NCCNC3=NC=C(C#N)C=C3)N=C2C4=C(Cl)C=C(Cl)C=C4)N1	(ii) Drug-like Compound / Chemical Substance	Benzene, Imidazole, Pyridine, Pyrimidine	4.56	465.34	125.49	115.2	CAST, DRP1 Hyperactivation, Mitochondrial Function	(ii) Mitochondrial Systems, (v) Novel Targets	Increase, Inhibition, Promotion	Preclinical / in vivo	Behavioral Impairments, General HD Phenotype	-	R6/2 (Mouse)	34489447
HD_MDS_ID_0062	Chlorpromazine	3-(2-chloro-10H-phenothiazin-10-yl)-N,N-dimethylpropan-1-amine	C17H19ClN2S	CN(CCCN1C2=CC=CC=C2SC3=C1C=C(Cl)C=C3)C	(i) Pharmaceutical Drug / Diagnostic	Phenothiazine	4.51	318.86	95.08	31.78	5HT2A & D2R	(i) Neurotransmitter Systems	Antagonism	Off-label Use	Chorea	-	-	35121553, 29218782
HD_MDS_ID_0063	Chlorzoxazone	5-chlorobenzo[d]oxazol-2(3H)-one	C7H4ClNO2	C1=CC2=C(C=C1Cl)NC(=O)O2	(i) Pharmaceutical Drug / Diagnostic	Benzoxazolinone	1.77	169.57	41.84	46	CASPs Activation	(v) Novel Targets	Reduction	in vitro	-	PC12 (muHTT-Q103; Rat)	-	26428929
HD_MDS_ID_0064	Chrysamine G	5,5'-([1,1'-biphenyl]-4,4'-diylbis(diazene-2,1-diyl))bis(2-hydroxybenzoic acid)	C26H18N4O6	C1=CC(=CC=C1C2=CC=C(C=C2)N=NC3=CC(=C(C=C3)O)C(=O)O)N=NC4=CC(=C(C=C4)O)C(=O)O	(ii) Drug-like Compound / Chemical Substance	Biphenyl, Naphthalene	6.99	482.44	131.08	164.5	muHTT Fibrillogenesis	Target Category Unknown	Inhibition	in vitro	-	COS-1 (pTL1-CAG51; Monkey)		10829068
HD_MDS_ID_0065	Chrysin	5,7-dihydroxy-2-phenyl-4H-chromen-4-one	C15H10O4	O=C(C1=C(O)C=C(O)C=C1O2)C=C2C3=CC=CC=C3	(iii) Nutrient / Metabolite	Flavonoid	2.87	254.24	71.97	70.67	Oxidative Stress	(ii) Mitochondrial Systems	Reduction	Preclinical / in vivo	General HD Phenotype	-	3-NP-stressed Wistar Rats	33498503, 27690136
HD_MDS_ID_0066	Citalopram	1-(3-(dimethylamino)propyl)-1-(4-fluorophenyl)-1,3-dihydroisobenzofuran-5-carbonitrile	C20H21FN2O	CN(CCCC1(C2=CC=C(F)C=C2)C3=C(C=C(C#N)C=C3)CO1)C	(i) Pharmaceutical Drug / Diagnostic	Benzene, Benzotetrahydrofurane	3.97	324.39	91.32	36.26	SERT	(i) Neurotransmitter Systems	Inhibition	Clinical Trial (NCT00271596)	Cognitive Decline, Depression	-	-	35615642, 35121553, 29218782, 28324302, 19588393
HD_MDS_ID_0067	Clonazepam	5-(2-chlorophenyl)-7-nitro-1,3-dihydro-2H-benzo[e][1,4]diazepin-2-one	C15H10ClN3O3	O=C1CN=C(C2=CC=CC=C2Cl)C(C=C([N+]([O-])=O)C=C3)=C3N1	(i) Pharmaceutical Drug / Diagnostic	Benzene, Benzodiazepinone	2.09	315.71	91.87	87.28	GABAAR	(i) Neurotransmitter Systems	Antagonsim	Off-label Use	Anxiety, Chorea, Dystonia, Muscle Tremors, Myoclonus, Rigidity, Seizures, Spasticity	-	-	35121553, 29218782
HD_MDS_ID_0068	Clozapine	8-chloro-11-(4-methylpiperazin-1-yl)-5H-dibenzo[b,e][1,4]diazepine	C18H19ClN4	CN1CCN(C2=NC3=C(NC4=CC=CC=C42)C=CC(Cl)=C3)CC1	(i) Pharmaceutical Drug / Diagnostic	Dibenzodiazepine, Piperazine	2.2	326.82	110.05	30.87	D1R	(i) Neurotransmitter Systems	Antagonism	Off-label Use	Chorea, Treatment-resistant Psychosis	-	-	35121553, 29218782, 28324302, 23417276, 21163446, 19588393
HD_MDS_ID_0069	Compomund 4c	(3-hydroxy-3-(trifluoromethyl)-3,3a,4,5,6,7-hexahydro-2H-indazol-2-yl)(pyridin-4-yl)methanone	C14H14F3N3O2	O=C(C1=CC=NC=C1)N2N=C3CCCCC3C2(C(F)(F)F)O	(ii) Drug-like Compound / Chemical Substance	Dihydropyrazole, Pyridine	2.83	313.28	79.07	65.79	muHTT Toxicity	Target Category Unknown	Reduction	in vitro	-	Striatal Neurons (muHTT171-Q82; Rat)	-	24900595
HD_MDS_ID_0070	Compound 1	(S)-2-((2S,3R)-3-amino-2-hydroxy-4-phenylbutanamido)-4-methyl-N-(2-(2-(2-((4-(6-methylbenzo[d]thiazol-2-yl)phenyl)amino)ethoxy)ethoxy)ethyl)pentanamide	C36H47N5O5S	CC1=CC=C(N=C(C2=CC=C(NCCOCCOCCNC([C@H](CC(C)C)NC([C@@H](O)[C@H](N)CC3=CC=CC=C3)=O)=O)C=C2)S4)C4=C1	(ii) Drug-like Compound / Chemical Substance	Benzothiazole, Peptide	4.1	661.85	187.96	176.07	IAP1, E3 Ligase, muHTT	(v) Novel Targets (PROTAC)	Inhibition, Ligand, Degradation	in vitro	-	GM04281 (Human), HeLa (muHTT-Q145-EGFP; Human)	-	34202541, 29366651, 28703441
HD_MDS_ID_0071	Compound 1028/1038	2-amino-1-(((4-(4-((cysteinyloxy)(4-(hydroxymethyl)phenyl)boraneyl)phenoxy)phenyl)(phenyl)boraneyl)oxy)-3-mercaptopropan-1-one	C31H32B2N2O6S2	OCC1=CC=C(B(OC(C(N)CS)=O)C2=CC=C(OC3=CC=C(B(OC(C(N)CS)=O)C4=CC=CC=C4)C=C3)C=C2)C=C1	(ii) Drug-like Compound / Chemical Substance	Benzene, Borinate	0.63	614.35	176.81	211.7	PolyQ Aggregation	Target Category Unknown	Reduction	in vitro	-	Neuro2a (muHTT-Q150-EGFP; Mouse)	-	22056561
HD_MDS_ID_0072	Compound 1037	4-amino-5-(((4-(4-((glutaminyloxy)(4-(hydroxymethyl)phenyl)boraneyl)phenoxy)phenyl)(phenyl)boraneyl)oxy)-5-oxopentanamide	C35H38B2N4O8	OCC1=CC=C(B(OC(C(N)CCC(N)=O)=O)C2=CC=C(OC3=CC=C(B(OC(C(N)CCC(N)=O)=O)C4=CC=CC=C4)C=C3)C=C2)C=C1	(ii) Drug-like Compound / Chemical Substance	Benzene, Borinate	-0.7	664.32	186	220.28	PolyQ Aggregation	Target Category Unknown	Reduction	in vitro	-	Neuro2a (muHTT-Q150-EGFP; Mouse)	-	22056561
HD_MDS_ID_0073	Compound 1040	N1,N1'-((((oxybis(4,1-phenylene))bis(phenylboranediyl))bis(oxy))bis(ethane-2,1-diyl))bis(ethane-1,2-diamine)	C32H40B2N4O3	NCCNCCOB(C1=CC=C(OC2=CC=C(B(OCCNCCN)C3=CC=CC=C3)C=C2)C=C1)C4=CC=CC=C4	(ii) Drug-like Compound / Chemical Substance	Benzene, Borinate	0.82	550.31	169.64	103.79	PolyQ Aggregation	Target Category Unknown	Reduction	in vitro	-	Neuro2a (muHTT-Q150-EGFP; Mouse)	-	22056561
HD_MDS_ID_0074	Compound 1106	2-(((4-(4-(((2-aminoethyl)thio)(m-tolyl)boraneyl)phenoxy)phenyl)(methyl)boraneyl)thio)ethan-1-amine	C24H30B2N2OS2	CB(SCCN)C(C=C1)=CC=C1OC(C=C2)=CC=C2B(SCCN)C3=CC=CC(C)=C3	(ii) Drug-like Compound / Chemical Substance	Benzene, Borinate	3.11	448.26	142.58	111.87	PolyQ Aggregation	Target Category Unknown	Reduction	in vitro	-	Neuro2a (muHTT-Q150-EGFP; Mouse)	-	22056561
HD_MDS_ID_0075	Compound 15	3-amino-9-bromo-2-(4-methoxybenzoyl)-4-phenyl-5H-chromeno[4,3-b]pyridin-5-one	C26H17BrN2O4	O=C1OC2=CC=C(Br)C=C2C3=C1C(C4=CC=CC=C4)=C(N)C(C(C5=CC=C(OC)C=C5)=O)=N3	(ii) Drug-like Compound / Chemical Substance	Benzene, Chromone, Pyridine	5.6	501.33	131.69	95.42	CAG RNA, PolyQ Aggregation & PolyQ Toxicity	(iii) muHTT RNA or DNA	Binding, Reduction	in vitro	-	GM04281 (Human)	-	31075282
HD_MDS_ID_0076	Compound 18	N1-(4-(2,7-dimethylimidazo[1,2-a]pyridin-3-yl)thiazol-2-yl)-N4,N4-dimethylbenzene-1,4-diamine	C20H21N5S	CN(C)C1=CC=C(NC2=NC(C3=C(C)N=C4N3C=CC(C)=C4)=CS2)C=C1	(ii) Drug-like Compound / Chemical Substance	Benzene, Imidazopyridine, Thiazole	4.88	363.48	109.98	73.7	BDNF	(v) Novel Targets	Increase	in vitro	-	STHdh Q111/Q111 (Mouse)	-	17565993
HD_MDS_ID_0077	Compound 19	N1,N1-dimethyl-N4-(4-(2-methylimidazo[1,2-a]pyrimidin-3-yl)thiazol-2-yl)benzene-1,4-diamine	C18H18N6S	CN(C)C1=CC=C(NC2=NC(C3=C(C)N=C4N3C=CC=N4)=CS2)C=C1	(ii) Drug-like Compound / Chemical Substance	Benzene, Imidazopyrimidine, Thiazole	3.97	350.44	102.81	86.59	BDNF	(v) Novel Targets	Increase	in vitro	-	STHdh Q111/Q111 (Mouse)	-	17565993
HD_MDS_ID_0078	Compound 1b	3-(3,4-dichlorophenyl)-2-(2,3,4-trimethoxyphenyl)hexahydro-1H-pyrrolo[1,2-c]imidazol-1-one	C21H22Cl2N2O4	O=C1N(C2=CC=C(OC)C(OC)=C2OC)C(C3=CC(Cl)=C(Cl)C=C3)N4C1CCC4	(ii) Drug-like Compound / Chemical Substance	Benzene, Benzodioxole	3.44	437.32	119.58	51.24	muHTT-CaM Binding, m-muHTT-induced Cell Toxicity, ER Calcium Release	(iv) muHTT Protein, (v) Novel Targets	Disruption, Reduction, Normalization	in vitro	-	PC12 (muHTT-Q103-EGFP; Rat)	-	35833925
HD_MDS_ID_0079	Compound 1g	2-(benzo[d][1,3]dioxol-4-yl)-3-(3,4-dichlorophenyl)hexahydro-1H-pyrrolo[1,2-c]imidazol-1-one	C19H16Cl2N2O3	O=C1N(C2=CC=CC3=C2OCO3)C(C4=CC(Cl)=C(Cl)C=C4)N5C1CCC5	(ii) Drug-like Compound / Chemical Substance	Benzene, Benzodioxole	3.15	391.25	106.17	42.01	muHTT-CaM Binding, m-muHTT-induced Cell Toxicity	(iv) muHTT Protein, (v) Novel Targets	Disruption, Reduction	in vitro	-	PC12 (muHTT-Q103-EGFP; Rat)	-	35833925
HD_MDS_ID_0080	Compound 1h	2-(benzo[d][1,3]dioxol-5-yl)-3-(3,4-dichlorophenyl)hexahydro-1H-pyrrolo[1,2-c]imidazol-1-one	C19H16Cl2N2O3	O=C1N(C2=CC=C(OCO3)C3=C2)C(C4=CC(Cl)=C(Cl)C=C4)N5C1CCC5	(ii) Drug-like Compound / Chemical Substance	Benzene, Benzodioxole, Imidazolidinone	3.15	391.25	106.17	42.01	muHTT-CaM Binding, m-muHTT-induced Cell Toxicity	(iv) muHTT Protein, (v) Novel Targets	Disruption, Reduction	in vitro	-	PC12 (muHTT-Q103-EGFP; Rat)	-	35833925
HD_MDS_ID_0081	Compound 2	(S)-2-((2S,3R)-3-amino-2-hydroxy-4-phenylbutanamido)-N-(2-(2-(2-((2-((E)-(4-(dimethylamino)phenyl)diazenyl)benzo[d]thiazol-6-yl)oxy)ethoxy)ethoxy)ethyl)-4-methylpentanamide	C37H49N7O6S	O=C([C@H](CC(C)C)NC([C@@H](O)[C@H](N)CC1=CC=CC=C1)=O)NCCOCCOCCOC2=CC(SC(/N=N/C3=CC=C(N(C)C)C=C3)=N4)=C4C=C2	(ii) Drug-like Compound / Chemical Substance	Benzothiazole, Peptide	4.77	719.89	199.57	201.23	IAP1, E3 Ligase, muHTT	(v) Novel Targets (PROTAC)	Inhibition, Ligand, Degradation	in vitro	-	GM04281 (Human), HeLa (muHTT-Q145-EGFP; Human)	-	34202541, 29366651, 28703441
HD_MDS_ID_0082	Compound 2	(R)-N-(3,4-dichlorobenzyl)-4-methyl-2-(5-methylene-1,1-dioxido-4,5-dihydrobenzo[f][1,2]thiazepin-2(3H)-yl)pentanamide	C23H26Cl2N2O3S	C=C(CCN1[C@H](CC(C)C)C(NCC2=CC(Cl)=C(Cl)C=C2)=O)C3=CC=CC=C3S1(=O)=O	(ii) Drug-like Compound / Chemical Substance	Benzene, Thiazepanedioxide	5.68	481.44	130.29	74.86	muHTT-CaM Binding, m-muHTT-induced Cell Toxicity	(iv) muHTT Protein, (v) Novel Targets	Disruption, Reduction	in vitro	-	PC12 (muHTT-Q103-EGFP; Rat)	-	35833925
HD_MDS_ID_0083	Compound 2	N-(4-((4-methoxyphenyl)sulfonamido)naphthalen-1-yl)-N-((4-methoxyphenyl)sulfonyl)glycine	C26H24N2O8S2	COC(C=C1)=CC=C1S(NC2=CC=C(N(S(C3=CC=C(OC)C=C3)(=O)=O)CC(O)=O)C4=C2C=CC=C4)(=O)=O	(ii) Drug-like Compound / Chemical Substance	Benzene, Naphthalene	5.91	556.61	142.64	156.07	KEAP, Mitochondrial Membrane Potential, NRF2 signalling, Oxidative Stress	(ii) Mitochondrial Systems, (v) Novel Targets	Inhibition, Preservation, Activation, Reduction	in vitro	-	Astrocytes (Sprague-Dawley; Rats), Astrocytes (zQ175; Mouse), Neurons (zQ175; Mouse)		33096251
HD_MDS_ID_0084	Compound 2	4-(2,7-dimethylimidazo[1,2-a]pyridin-3-yl)-N-(4-methoxyphenyl)thiazol-2-amine	C19H18N4OS	COC1=CC=C(NC2=NC(C3=C(C)N=C4N3C=CC(C)=C4)=CS2)C=C1	(ii) Drug-like Compound / Chemical Substance	Benzene, Imidazopyridine, Thiazole	4.83	350.44	102.27	79.69	BDNF	(v) Novel Targets	Increase	in vitro	-	STHdh Q111/Q111 (Mouse)	-	17565993
HD_MDS_ID_0085	Compound 2118	2,2'-((((oxybis(4,1-phenylene))bis(phenylboranediyl))bis(oxy))bis(methylene))dipyrrolidine	C34H38B2N2O3	C1(B(OCC2CCCN2)C3=CC=C(OC4=CC=C(B(OCC5CCCN5)C6=CC=CC=C6)C=C4)C=C3)=CC=CC=C1	(ii) Drug-like Compound / Chemical Substance	Benzene, Borinate, Pyrrolidine	2.47	544.3	177.45	51.75	PolyQ Aggregation	Target Category Unknown	Reduction	in vitro	-	Neuro2a (muHTT-Q150-EGFP; Mouse)	-	22056561
HD_MDS_ID_0086	Compound 2121	2,2'-(((oxybis(4,1-phenylene))bis(naphthalen-1-ylboranediyl))bis(oxy))bis(ethan-1-amine)	C36H34B2N2O3	NCCOB(C1=CC=C(OC2=CC=C(B(OCCN)C3=C(C=CC=C4)C4=CC=C3)C=C2)C=C1)C5=C6C(C=CC=C6)=CC=C5	(ii) Drug-like Compound / Chemical Substance	Benzene, Borinate, Naphthalene	3.95	564.29	179.82	79.73	PolyQ Aggregation	Target Category Unknown	Reduction	in vitro	-	Neuro2a (muHTT-Q150-EGFP; Mouse)	-	22056561
HD_MDS_ID_0087	Compound 2122	2,2'-(((oxybis(4,1-phenylene))bis(naphthalen-1-ylboranediyl))bis(oxy))bis(N,N-dimethylethan-1-amine)	C40H42B2N2O3	CN(C)CCOB(C1=CC=C(OC2=CC=C(B(OCCN(C)C)C3=C(C=CC=C4)C4=CC=C3)C=C2)C=C1)C5=C6C(C=CC=C6)=CC=C5	(ii) Drug-like Compound / Chemical Substance	Benzene, Borinate, Naphthalene	5.15	620.4	199.43	34.17	PolyQ Aggregation	Target Category Unknown	Reduction	in vitro	-	Neuro2a (muHTT-Q150-EGFP; Mouse)	-	22056561
HD_MDS_ID_0088	Compound 2126	2,2'-(((oxybis(4,1-phenylene))bis(p-tolylboranediyl))bis(oxy))bis(ethan-1-amine)	C30H34B2N2O3	CC1=CC=C(B(OCCN)C2=CC=C(OC3=CC=C(B(OCCN)C4=CC=C(C)C=C4)C=C3)C=C2)C=C1	(ii) Drug-like Compound / Chemical Substance	Benzene, Borinate	2.26	492.22	154.74	79.73	PolyQ Aggregation	Target Category Unknown	Reduction	in vitro	-	Neuro2a (muHTT-Q150-EGFP; Mouse)	-	22056561
HD_MDS_ID_0089	Compound 2130	1,1'-(((oxybis(4,1-phenylene))bis(p-tolylboranediyl))bis(oxy))bis(2,6-diaminohexan-1-one)	C38H48B2N4O5	CC1=CC=C(B(OC(C(CCCCN)N)=O)C2=CC=C(OC3=CC=C(B(OC(C(CCCCN)N)=O)C4=CC=C(C)C=C4)C=C3)C=C2)C=C1	(ii) Drug-like Compound / Chemical Substance	Benzene, Borinate	2.31	662.43	199.02	165.91	PolyQ Aggregation	Target Category Unknown	Reduction	in vitro	-	Neuro2a (muHTT-Q150-EGFP; Mouse)	-	22056561
HD_MDS_ID_0090	Compound 2-8B6	3-(N-(4-bromophenyl)sulfamoyl)-N-phenylbenzamide	C19H15BrN2O3S	O=S(C1=CC=CC(C(NC2=CC=CC=C2)=O)=C1)(NC3=CC=C(Br)C=C3)=O	(ii) Drug-like Compound / Chemical Substance	Benzene, Sulfonamide	5.2	431.3	105.47	83.65	muHTT Aggregation	Target Category Unknown	Inhibition	in vitro	-	ERG6 (muHTT-Q103Q-EGF; Yeast)		15642944
HD_MDS_ID_0091	Compound 3	3-amino-2-(4-methoxybenzoyl)-4-phenyl-5H-chromeno[4,3-b]pyridin-5-one	C26H18N2O4	O=C1OC2=CC=CC=C2C3=C1C(C4=CC=CC=C4)=C(N)C(C(C5=CC=C(OC)C=C5)=O)=N3	(ii) Drug-like Compound / Chemical Substance	Benzene, Chromone, Pyridine	4.84	422.43	123.99	95.42	CAG RNA, PolyQ Aggregation & PolyQ Toxicity	(iii) muHTT RNA or DNA	Binding, Reduction	in vitro	-	GM04281 (Human)	-	31075282
HD_MDS_ID_0092	Compound 31	8-cyclopentyl-6-(3,6,6-trimethyl-4-oxo-4,5,6,7-tetrahydro-1H-indol-1-yl)-3,4-dihydroisoquinolin-1(2H)-one	C25H30N2O2	CC1(C)CC(C2=C(N(C3=CC(CCNC4=O)=C4C(C5CCCC5)=C3)C=C2C)C1)=O	(ii) Drug-like Compound / Chemical Substance	Benzopiperidinone, Pyrrole	4.5	390.52	119.79	51.1	HSP90	(v) Novel Targets	Inhibition	Preclinical / in vivo	mHTT Aggregate Clearance	-	Sprague-dawley Rats	24673104
HD_MDS_ID_0093	Compound 35	3-(4-((S)-1-cyclohexyl-1-((phenylmethyl)sulfonamido)ethyl)-1H-1,2,3-triazol-1-yl)-4-oxo-5-(2,3,5,6-tetrafluorophenoxy)pentanoic acid	C28H30F4N4O6S	FC1=C(F)C=C(F)C(F)=C1OCC(C(CC(O)=O)N2N=NC([C@](C)(C3CCCCC3)NS(CC4=CC=CC=C4)(=O)=O)=C2)=O	(ii) Drug-like Compound / Chemical Substance	Benzene, Triazole	6.91	626.62	145.77	148.86	CASP1-3 & CASP6-9 & Cathepsin S	(v) Novel Targets	Inhibition	in vitro	-	STHdh Q111/Q111 (Mouse)	-	21095569
HD_MDS_ID_0094	Compound 3-5	2-phenylthiazolo[4,5-c]quinoline	C16H10N2S	C1(C(SC(C2=CC=CC=C2)=N3)=C3C=N4)=C4C=CC=C1	(ii) Drug-like Compound / Chemical Substance	Benzene, Quinoline, Thiazole	4.51	262.33	80.36	54.02	muHTT Aggregation	Target Category Unknown	Inhibition	in vitro	-	ERG6 (muHTT-Q103Q-EGF; Yeast)		15642944
HD_MDS_ID_0095	Compound 36	3-(4-((S)-1-(4-carboxybutanamido)-1-cyclohexylethyl)-1H-1,2,3-triazol-1-yl)-4-oxo-5-(2,3,5,6-tetrafluorophenoxy)pentanoic acid	C26H30F4N4O7	FC1=C(F)C=C(F)C(F)=C1OCC(C(CC(O)=O)N2N=NC([C@](C)(C3CCCCC3)NC(CCCC(O)=O)=O)=C2)=O	(ii) Drug-like Compound / Chemical Substance	Benzene, Triazole	5.24	586.53	133.52	160.71	CASP1-3 & CASP6-9 & Cathepsin S	(v) Novel Targets	Inhibition	in vitro	-	STHdh Q111/Q111 (Mouse)	-	21095569
HD_MDS_ID_0096	Compound 37	3-(4-((S)-1-cyclohexyl-1-(2-phenylacetamido)ethyl)-1H-1,2,3-triazol-1-yl)-4-oxo-5-(2,3,5,6-tetrafluorophenoxy)pentanoic acid	C29H30F4N4O5	FC1=C(F)C=C(F)C(F)=C1OCC(C(CC(O)=O)N2N=NC([C@](C)(C3CCCCC3)NC(CC4=CC=CC=C4)=O)=C2)=O	(ii) Drug-like Compound / Chemical Substance	Benzene, Triazole	6.23	590.57	141.82	123.41	CASP1-3 & CASP6-9 & Cathepsin S	(v) Novel Targets	Inhibition	in vitro	-	STHdh Q111/Q111 (Mouse)	-	21095569
HD_MDS_ID_0097	Compound 4121	2-((bis(3-chloro-4-methylphenyl)boraneyl)oxy)aniline	C20H18BCl2NO	CC1=CC=C(B(OC2=CC=CC=C2N)C3=CC=C(C)C(Cl)=C3)C=C1Cl	(ii) Drug-like Compound / Chemical Substance	Benzene, Borinate	4.39	370.08	109.33	35.25	PolyQ Aggregation	Target Category Unknown	Reduction	in vitro	-	Neuro2a (muHTT-Q150-EGFP; Mouse)	-	22056561
HD_MDS_ID_0098	Compound 43	(E)-5-phenyl-1-(thiophen-2-yl)pent-2-en-1-one	C15H14OS	O=C(C1=CC=CS1)/C=C/CCC2=CC=CC=C2	(ii) Drug-like Compound / Chemical Substance	Benzene, Thiophene	4.12	242.34	72.95	45.31	muHTT Level, muHTT Toxicity	Target Category Unknown	Deacrease, Protection	Preclinical / in vivo	mHTT Aggregate Clearance	-	Hdh Q140 (Mouse)	34899193, 33185430
HD_MDS_ID_0099	Compound 431	(oxybis(4,1-phenylene))bis((3-chloro-4-methylphenyl)(hydroxy)borane)	C26H22B2Cl2O3	OB(C1=CC=C(OC2=CC=C(B(O)C3=CC=C(C)C(Cl)=C3)C=C2)C=C1)C4=CC=C(C)C(Cl)=C4	(ii) Drug-like Compound / Chemical Substance	Benzene, Borinate	3.6	474.98	140.28	49.69	PolyQ Aggregation	Target Category Unknown	Reduction	in vitro	-	Neuro2a (muHTT-Q150-EGFP; Mouse)	-	22056561
HD_MDS_ID_0100	Compound 433/7118	2,2'-(((oxybis(4,1-phenylene))bis((3-chloro-4-methylphenyl)boranediyl))bis(oxy))bis(ethan-1-amine)	C30H32B2Cl2N2O3	CC1=CC=C(B(OCCN)C2=CC=C(OC3=CC=C(B(OCCN)C4=CC=C(C)C(Cl)=C4)C=C3)C=C2)C=C1Cl	(ii) Drug-like Compound / Chemical Substance	Benzene, Borinate	3.56	561.11	164.76	79.73	PolyQ Aggregation	Target Category Unknown	Reduction	in vitro	-	Neuro2a (muHTT-Q150-EGFP; Mouse)	-	22056561
HD_MDS_ID_0101	Compound 4-7	2-(hydroxymethyl)-6-(piperidin-1-yl)-1H-benzo[de]isoquinoline-1,3(2H)-dione	C18H18N2O3	O=C(C(C=C1)=C2C(C=CC=C23)=C1N4CCCCC4)N(CO)C3=O	(ii) Drug-like Compound / Chemical Substance	Naphthalene, Piperidine	1.36	310.35	95.04	62.54	muHTT Aggregation	Target Category Unknown	Inhibition	in vitro	-	ERG6 (muHTT-Q103Q-EGF; Yeast)		15642944
HD_MDS_ID_0102	Compound 4b	(4-bromo-1-methyl-1H-pyrazol-3-yl)(3-hydroxy-3-(trifluoromethyl)-3,3a,4,5,6,7-hexahydro-2H-indazol-2-yl)methanone	C13H14BrF3N4O2	O=C(C1=NN(C)C=C1Br)N2N=C3CCCCC3C2(C(F)(F)F)O	(ii) Drug-like Compound / Chemical Substance	Dihydropyrazole, Pyrazole	2.93	395.18	86.02	70.72	muHTT Toxicity	Target Category Unknown	Reduction	in vitro	-	Striatal Neurons (muHTT171-Q82; Rat)	-	24900595
HD_MDS_ID_0103	Compound 621/7125	naphthalen-1-ylboronic acid	C10H9BO2	OB(O)C1=CC=CC2=CC=CC=C21	(ii) Drug-like Compound / Chemical Substance	Borinate, Naphthalene	0.52	171.99	53.77	40.46	PolyQ Aggregation	Target Category Unknown	Reduction	in vitro	-	Neuro2a (muHTT-Q150-EGFP; Mouse)	-	22056561
HD_MDS_ID_0104	Compound 695	2-((bis(4-chloro-3-methylphenyl)boraneyl)oxy)ethan-1-amine	C16H18BCl2NO	ClC1=CC=C(B(OCCN)C2=CC=C(Cl)C(C)=C2)C=C1C	(ii) Drug-like Compound / Chemical Substance	Benzene, Borinate	2.69	322.04	92.32	35.25	PolyQ Aggregation	Target Category Unknown	Reduction	in vitro	-	Neuro2a (muHTT-Q150-EGFP; Mouse)	-	22056561
HD_MDS_ID_0105	Compound 7	(S)-1-((S)-2-cyclohexyl-2-((S)-2-(methylamino)propanamido)acetyl)-N-((S)-1-((2-(2-(2-((2-((E)-(4-(dimethylamino)phenyl)diazenyl)benzo[d]thiazol-6-yl)oxy)ethoxy)ethoxy)ethyl)amino)-1-oxo-3,3-diphenylpropan-2-yl)pyrrolidine-2-carboxamide	C53H67N9O7S	O=C([C@H](C(C1=CC=CC=C1)C2=CC=CC=C2)NC([C@@H]3CCCN3C([C@@H](NC([C@@H](NC)C)=O)C4CCCCC4)=O)=O)NCCOCCOCCOC5=CC(SC(/N=N/C6=CC=C(N(C)C)C=C6)=N7)=C7C=C5	(ii) Drug-like Compound / Chemical Substance	Benzothiazole, Peptide	6.91	974.22	276.85	216.42	IAP1, E3 Ligase, muHTT	(v) Novel Targets (PROTAC)	Inhibition, Ligand, Degradation	in vitro	-	GM04281	-	34202541, 29366651
HD_MDS_ID_0106	Compound 7001	lithium tetraphenylborate	C24H20BLi	C1([B-](C2=CC=CC=C2)(C3=CC=CC=C3)C4=CC=CC=C4)=CC=CC=C1.[Li+]	(ii) Drug-like Compound / Chemical Substance	Benzene, Borinate, Salt	3.06	326.17	110.06	0	PolyQ Aggregation	Target Category Unknown	Reduction	in vitro	-	Neuro2a (muHTT-Q150-EGFP; Mouse)	-	22056561
HD_MDS_ID_0107	Compound 7111	4-amino-5-(((4-(4-(hydroxy(phenyl)boraneyl)phenoxy)phenyl)(phenyl)boraneyl)oxy)-5-oxopentanamide	C29H28B2N2O5	OB(C1=CC=C(OC2=CC=C(B(OC(C(N)CCC(N)=O)=O)C3=CC=CC=C3)C=C2)C=C1)C4=CC=CC=C4	(ii) Drug-like Compound / Chemical Substance	Benzene, Borinate	0.82	506.17	150.1	124.87	PolyQ Aggregation	Target Category Unknown	Reduction	in vitro	-	Neuro2a (muHTT-Q150-EGFP; Mouse)	-	22056561
HD_MDS_ID_0108	Compound 7112	(4-((2-(dimethylamino)ethoxy)(4-(4-((2-(dimethylamino)ethoxy)(4-((methoxymethoxy)methyl)phenyl)boraneyl)phenoxy)phenyl)boraneyl)phenyl)methanol	C36H46B2N2O6	CN(C)CCOB(C1=CC=C(OC2=CC=C(B(OCCN(C)C)C3=CC=C(CO)C=C3)C=C2)C=C1)C4=CC=C(COCOC)C=C4	(ii) Drug-like Compound / Chemical Substance	Benzene, Borinate	2.16	624.38	187.3	72.86	PolyQ Aggregation	Target Category Unknown	Reduction	in vitro	-	Neuro2a (muHTT-Q150-EGFP; Mouse)	-	22056561
HD_MDS_ID_0109	Compound 7116	2,2'-(((oxybis(4,1-phenylene))bis(phenylboranediyl))bis(oxy))bis(ethan-1-amine)	C28H30B2N2O3	NCCOB(C1=CC=C(OC2=CC=C(B(OCCN)C3=CC=CC=C3)C=C2)C=C1)C4=CC=CC=C4	(ii) Drug-like Compound / Chemical Substance	Benzene, Borinate	1.64	464.17	144.81	79.73	PolyQ Aggregation	Target Category Unknown	Reduction	in vitro	-	Neuro2a (muHTT-Q150-EGFP; Mouse)	-	22056561
HD_MDS_ID_0110	Compound 7121	(oxybis(4,1-phenylene))bis(hydroxy(phenyl)borane)	C24H20B2O3	OB(C1=CC=C(OC2=CC=C(B(O)C3=CC=CC=C3)C=C2)C=C1)C4=CC=CC=C4	(ii) Drug-like Compound / Chemical Substance	Benzene, Borinate	1.67	378.04	120.32	49.69	PolyQ Aggregation	Target Category Unknown	Reduction	in vitro	-	Neuro2a (muHTT-Q150-EGFP; Mouse)	-	22056561
HD_MDS_ID_0111	Compound 7122/1024	5,5'-(((oxybis(4,1-phenylene))bis(phenylboranediyl))bis(oxy))bis(4-amino-5-oxopentanamide)	C34H36B2N4O7	O=C(C(N)CCC(N)=O)OB(C1=CC=C(OC2=CC=C(B(OC(C(N)CCC(N)=O)=O)C3=CC=CC=C3)C=C2)C=C1)C4=CC=CC=C4	(ii) Drug-like Compound / Chemical Substance	Benzene, Borinate	-0.04	634.29	179.87	200.05	PolyQ Aggregation	Target Category Unknown	Reduction	in vitro	-	Neuro2a (muHTT-Q150-EGFP; Mouse)	-	22056561
HD_MDS_ID_0112	Compound 7131	4,4'-(((oxybis(4,1-phenylene))bis(phenylboranediyl))bis(oxy))bis(3-amino-4-oxobutanamide)	C32H32B2N4O7	O=C(C(CC(N)=O)N)OB(C1=CC=C(OC2=CC=C(B(OC(C(CC(N)=O)N)=O)C3=CC=CC=C3)C=C2)C=C1)C4=CC=CC=C4	(ii) Drug-like Compound / Chemical Substance	Benzene, Borinate	-0.82	606.24	170.26	200.05	PolyQ Aggregation	Target Category Unknown	Reduction	in vitro	-	Neuro2a (muHTT-Q150-EGFP; Mouse)	-	22056561
HD_MDS_ID_0113	Compound 7132	3-amino-4-(((4-(4-(hydroxy(phenyl)boraneyl)phenoxy)phenyl)(phenyl)boraneyl)oxy)-4-oxobutanamide	C28H26B2N2O5	OB(C1=CC=C(OC2=CC=C(B(OC(C(CC(N)=O)N)=O)C3=CC=CC=C3)C=C2)C=C1)C4=CC=CC=C4	(ii) Drug-like Compound / Chemical Substance	Benzene, Borinate	0.43	492.14	145.29	124.87	PolyQ Aggregation	Target Category Unknown	Reduction	in vitro	-	Neuro2a (muHTT-Q150-EGFP; Mouse)	-	22056561
HD_MDS_ID_0114	Compound 8117	benzyl(hydroxy)(naphthalen-1-yl)borane	C17H15BO	OB(CC1=CC=CC=C1)C2=CC=CC3=CC=CC=C32	(ii) Drug-like Compound / Chemical Substance	Benzene, Borinate, Naphthalene	2.81	246.11	81.91	20.23	PolyQ Aggregation	Target Category Unknown	Reduction	in vitro	-	Neuro2a (muHTT-Q150-EGFP; Mouse)	-	22056561
HD_MDS_ID_0115	Compound 8119	2-((benzyl(naphthalen-1-yl)boraneyl)oxy)ethan-1-amine	C19H20BNO	NCCOB(CC1=CC=CC=C1)C2=CC=CC3=CC=CC=C32	(ii) Drug-like Compound / Chemical Substance	Benzene, Borinate, Naphthalene	2.8	289.18	94.15	35.25	PolyQ Aggregation	Target Category Unknown	Reduction	in vitro	-	Neuro2a (muHTT-Q150-EGFP; Mouse)	-	22056561
HD_MDS_ID_0116	Compound 8132	(Z)-1-(2-((benzyl(phenyl)boraneyl)thio)ethyl)-2,3-dicyclohexylguanidine	C28H40BN3S	C1(B(CC2=CC=CC=C2)SCCN/C(NC3CCCCC3)=N/C4CCCCC4)=CC=CC=C1	(ii) Drug-like Compound / Chemical Substance	Benzene, Borinate, Guanidine	5.6	461.51	147.99	61.72	PolyQ Aggregation	Target Category Unknown	Reduction	in vitro	-	Neuro2a (muHTT-Q150-EGFP; Mouse)	-	22056561
HD_MDS_ID_0117	Compound 8136	2-((benzyl(phenyl)boraneyl)thio)ethan-1-amine	C15H18BNS	NCCSB(CC1=CC=CC=C1)C2=CC=CC=C2	(ii) Drug-like Compound / Chemical Substance	Benzene, Borinate	2.36	255.19	83.15	51.32	PolyQ Aggregation	Target Category Unknown	Reduction	in vitro	-	Neuro2a (muHTT-Q150-EGFP; Mouse)	-	22056561
HD_MDS_ID_0118	Compound 8138	(Z)-1,2-dicyclohexyl-3-(2-((phenethyl(phenyl)boraneyl)thio)ethyl)guanidine	C29H42BN3S	C1(B(CCC2=CC=CC=C2)SCCN/C(NC3CCCCC3)=N/C4CCCCC4)=CC=CC=C1	(ii) Drug-like Compound / Chemical Substance	Benzene, Borinate, Guanidine	6.06	475.54	152.8	61.72	PolyQ Aggregation	Target Category Unknown	Reduction	in vitro	-	Neuro2a (muHTT-Q150-EGFP; Mouse)	-	22056561
HD_MDS_ID_0119	Compound 8139	N,N'-dicyclohexyl-1-((phenethyl(phenyl)boraneyl)oxy)methanediamine	C27H39BN2O	C1(B(CCC2=CC=CC=C2)OC(NC3CCCCC3)NC4CCCCC4)=CC=CC=C1	(ii) Drug-like Compound / Chemical Substance	Benzene, Borinate	5.27	418.42	133	33.29	PolyQ Aggregation	Target Category Unknown	Reduction	in vitro	-	Neuro2a (muHTT-Q150-EGFP; Mouse)	-	22056561
HD_MDS_ID_0120	Compound 855	3-amino-4-((diphenylboraneyl)oxy)-4-oxobutanamide	C16H17BN2O3	O=C(C(CC(N)=O)N)OB(C1=CC=CC=C1)C2=CC=CC=C2	(ii) Drug-like Compound / Chemical Substance	Benzene, Borinate	-0.46	296.13	85.09	95.41	PolyQ Aggregation	Target Category Unknown	Reduction	in vitro	-	Neuro2a (muHTT-Q150-EGFP; Mouse)	-	22056561
HD_MDS_ID_0121	Compound 8b	2-((1-methyl-1H-imidazol-4-yl)sulfonyl)-3-(trifluoromethyl)-3,3a,4,5,6,7-hexahydro-2H-indazol-3-ol	C12H15F3N4O3S	OC1(C(F)(F)F)N(S(C2=CN(C)C=N2)(=O)=O)N=C3CCCCC31	(ii) Drug-like Compound / Chemical Substance	Dihydropyrazole, Pyrazole	2.8	352.33	81.22	96.17	muHTT Toxicity	Target Category Unknown	Reduction	in vitro	-	Striatal Neurons (muHTT171-Q82; Rat)	-	24900595
HD_MDS_ID_0122	Compound A28	N-(4-(phenylamino)phenyl)-2-(m-tolyloxy)acetamide	C21H20N2O2	O=C(COC1=CC=CC(C)=C1)NC(C=C2)=CC=C2NC3=CC=CC=C3	(ii) Drug-like Compound / Chemical Substance	Benzene, Diphenylamine	4.57	332.4	101.28	50.36	muHTT	Target Category Unknown	Reduction	in vitro	-	PC12 (muHTT-Q103-EGFP; Rat)	-	17379859
HD_MDS_ID_0123	Compound A31	N-(4-(phenylamino)phenyl)-2-(o-tolyloxy)acetamide	C21H20N2O2	O=C(COC1=CC=CC=C1C)NC(C=C2)=CC=C2NC3=CC=CC=C3	(ii) Drug-like Compound / Chemical Substance	Benzene, Diphenylamine	4.57	332.4	101.28	50.36	muHTT	Target Category Unknown	Reduction	in vitro	-	PC12 (muHTT-Q103-EGFP; Rat)	-	17379859
HD_MDS_ID_0124	Compound C1	2-(4-ethoxyphenyl)-2-oxoethyl 2-hydroxybenzoate	C17H16O5	O=C(OCC(C1=CC=C(OCC)C=C1)=O)C2=C(O)C=CC=C2	(ii) Drug-like Compound / Chemical Substance	Benzene	2.83	300.31	80.76	72.83	muHTT Aggregation	Target Category Unknown	Inhibition	in vitro	-	Brain-slice Culture (R6/2; Mouse), ERG6 (muHTT-Q103Q-EGF; Yeast)	-	15642944
HD_MDS_ID_0125	Compound C2	4-bromo-N-(4-bromophenyl)-3-(N-cyclohexylsulfamoyl)benzamide	C19H20Br2N2O3S	BrC1=CC=C(NC(C2=CC=C(Br)C(S(NC3CCCCC3)(=O)=O)=C2)=O)C=C1	(ii) Drug-like Compound / Chemical Substance	Benzene	5.96	516.25	113.87	83.65	muHTT Aggregation	Target Category Unknown	Inhibition	in vitro	-	Brain-slice Culture (R6/2; Mouse), ERG6 (muHTT-Q103Q-EGF; Yeast)	-	15642944
HD_MDS_ID_0126	Compound C2-8	N-(4-bromophenyl)-3-(N-(4-bromophenyl)sulfamoyl)benzamide	C19H14Br2N2O3S	C1=CC(=CC(=C1)S(=O)(=O)NC2=CC=C(C=C2)Br)C(=O)NC3=CC=C(C=C3)Br	(ii) Drug-like Compound / Chemical Substance	Benzene	5.96	510.2	113.17	83.65	muHTT Aggregation	Target Category Unknown	Reduction	Preclinical / in vivo	Brain Deterioration, Impaired Motoric Performance	-	R6/2 (Mouse)	21909362, 17925440, 15642944
HD_MDS_ID_0127	Compound C3	(E)-3-(2-(2-methylbut-1-en-1-yl)naphtho[1,2-d]thiazol-1(2H)-yl)propane-1-sulfonic acid	C19H23NO3S2	C/C(CC)=C\C(S1)N(CCCS(=O)(O)=O)C2=C1C=CC3=C2C=CC=C3	(ii) Drug-like Compound / Chemical Substance	Benzene, Dihydrobenzothiazole	5.41	377.52	109.6	91.29	muHTT Aggregation	Target Category Unknown	Inhibition	in vitro	-	Brain-slice Culture (R6/2; Mouse), ERG6 (muHTT-Q103Q-EGF; Yeast)	-	15642944
HD_MDS_ID_0128	Compound C4	2-benzyl-6-morpholino-1H-benzo[de]isoquinoline-1,3(2H)-dione	C23H20N2O3	O=C(C(C=C1)=C2C(C=CC=C23)=C1N4CCOCC4)N(CC5=CC=CC=C5)C3=O	(ii) Drug-like Compound / Chemical Substance	Benzene, Morpholine, Naphthalene, Piperidine	2.46	372.42	114.65	51.54	muHTT Aggregation	Target Category Unknown	Inhibition	in vitro	-	Brain-slice Culture (R6/2; Mouse), ERG6 (muHTT-Q103Q-EGF; Yeast)	-	15642944
HD_MDS_ID_0129	Congo Red	sodium 3,3'-([1,1'-biphenyl]-4,4'-diylbis(diazene-2,1-diyl))bis(4-aminonaphthalene-1-sulfonate)	C32H22N6Na2O6S2	C1=CC=C2C(=C1)C(=CC(=C2N)N=NC3=CC=C(C=C3)C4=CC=C(C=C4)N=NC5=C(C6=CC=CC=C6C(=C5)S(=O)(=O)[O-])N)S(=O)(=O)[O-].[Na+].[Na+]	(ii) Drug-like Compound / Chemical Substance	Biphenyl, Naphthalene	9.64	696.66	172.95	232.64	muHTT Fibrillogenesis	Target Category Unknown	Inhibition	in vitro	-	COS-1 (pTL1-CAG51; Monkey)		10829068
HD_MDS_ID_0130	CP13	2-(2-fluorophenyl)-3-methylquinoline	C16H12FN	CC1=C(C2=C(F)C=CC=C2)N=C(C=CC=C3)C3=C1	(ii) Drug-like Compound / Chemical Substance	Benzene, Quinoline	4.77	237.27	72.1	12.89	CAG RNA, PolyQ Aggregation	(iii) muHTT RNA or DNA	Binding, Reduction	in vitro	-	COS-7 (muHTT-Q74-EGFP; Monkey), COS-7 [Ataxin-3-Q84)	-	31728006
HD_MDS_ID_0131	CP2	methyl (Z)-N-(4-chlorophenyl)quinoline-1(2H)-carbimidothioate	C17H15ClN2S	CS/C(N(CC=C1)C2=C1C=CC=C2)=N\C3=CC=C(Cl)C=C3	(ii) Drug-like Compound / Chemical Substance	Benzene, Quinoline	4.73	314.83	97.7	40.9	CAG RNA, PolyQ Aggregation	(iii) muHTT RNA or DNA	Binding, Reduction	in vitro	-	COS-7 (muHTT-Q74-EGFP; Monkey), COS-7 [Ataxin-3-Q84)	-	31728006
HD_MDS_ID_0132	CP6	4-(benzylthio)-6-fluorocinnoline	C15H11FN2S	FC1=CC2=C(N=NC=C2SCC3=CC=CC=C3)C=C1	(ii) Drug-like Compound / Chemical Substance	Benzene, Cinnoline	4.33	270.32	75.7	51.08	CAG RNA, PolyQ Aggregation	(iii) muHTT RNA or DNA	Binding, Reduction	in vitro	-	COS-7 (muHTT-Q74-EGFP; Monkey), COS-7 [Ataxin-3-Q84)	-	31728006
HD_MDS_ID_0133	Creatine	N-carbamimidoyl-N-methylglycine	C4H9N3O2	CN(C(N)=N)CC(O)=O	(iii) Nutrient / Metabolite	Amino Acid, Guanidine	-1.1	131.13	32.31	90.41	ATP to ADP, Mitochondrial Respiration, ROS	(ii) Mitochondrial Systems	Recycling, Stimulation, Decrease	Clinical Trials (NCT00712426, etc)	General HD Phenotype	-	-	36009443, 31969612, 29218782, 28324302, 19588393
HD_MDS_ID_0134	CTEP	2-chloro-4-((2,5-dimethyl-1-(4-(trifluoromethoxy)phenyl)-1H-imidazol-4-yl)ethynyl)pyridine	C19H13ClF3N3O	CC1=C(N=C(N1C2=CC=C(C=C2)OC(F)(F)F)C)C#CC3=CC(=NC=C3)Cl	(ii) Drug-like Compound / Chemical Substance	Benzene, Imidazole, Pyridine	6.18	391.77	95.41	39.94	mGluR5	(i) Neurotransmitter Systems	Antagonism	Preclinical / in vivo	Impaired Cognitive Performance, Impaired Motoric Performance	-	zQ175 (Mouse)	29620053, 29259100
HD_MDS_ID_0135	Curcumin	(1E,6E)-1,7-bis(4-hydroxy-3-methoxyphenyl)hepta-1,6-diene-3,5-dione	C21H20O6	COC1=C(O)C=CC(/C=C/C(CC(/C=C/C2=CC(OC)=C(O)C=C2)=O)=O)=C1	(iii) Nutrient / Metabolite	Benzene	3.15	368.38	102.8	93.06	muHTT-induced Cell Death	Target Category Unknown	Protection	in vitro	-	STHdh Q111/Q111 (Mouse)	-	31969612, 36009443
HD_MDS_ID_0136	CY6463	8-(2-fluorobenzyl)-6-(3-(trifluoromethyl)-1H-1,2,4-triazol-5-yl)imidazo[1,2-a]pyrazine	C16H10F4N6	FC1=CC=CC=C1CC2=NC(C3=NC(C(F)(F)F)=NN3)=CN4C2=NC=C4	(ii) Drug-like Compound / Chemical Substance	Benzene, Imidazopyrazine, Triazole	4.84	362.28	82.78	71.76	sGC	(v) Novel Targets	Stimulation	Preclinical / in vivo	Long Term Potentiation Impairment	-	R6/2 (Mouse)	34108877
HD_MDS_ID_0137	Cyproheptadine	4-(5H-dibenzo[a,d][7]annulen-5-ylidene)-1-methylpiperidine	C21H21N	CN1CC/C(CC1)=C2C3=CC=CC=C3C=CC4=CC=CC=C4/2	(i) Pharmaceutical Drug / Diagnostic	Benzen, Piperidine	4.1	287.4	98.68	3.24	muHTT-induced Cell Death	Target Category Unknown	Protection	in vitro	-	STHdh Q111/Q111 (Mouse)	-	31969612, 29259176
HD_MDS_ID_0138	Cystamine	2,2'-disulfanediylbis(ethan-1-amine)	C2H7NS	C(CSSCCN)N	(iii) Nutrient / Metabolite	Aminothiol	0.29	152.28	41.94	102.64	BDNF, CASP3 Activation, ESET, Transglutaminase	(v) Novel Targets	Increase, Inhibition, Downregulation, Inhibition	Clinical Trial (PMID 28436572)	Behavioural Impairments, Impaired Motoric Performance	-	-	34445070, 31969612, 28436572, 17142323
HD_MDS_ID_0139	Cysteamine (RP103)	2-aminoethane-1-thiol	C2H7NS	SCCN	(iii) Nutrient / Metabolite	Aminothiol	-0.13	77.15	22.36	64.82	BDNF, Transglutaminase	(v) Novel Targets	Increase, Inhibition	Clinical Trial (NCT02101957)	Impaired Motoric Performance	-	-	35121553, 32705582, 31969612, 29218782, 28324302
HD_MDS_ID_0140	DB213	N'1,N'4-bis(3-(dimethylamino)propyl)terephthalimidamide	C18H32N6	CN(C)CCCN=C(C1=CC=C(C=C1)C(=NCCCN(C)C)N)N	(ii) Drug-like Compound / Chemical Substance	Benzene	1	332.49	103.02	83.24	CAG RNA	Target Category Unknown	Inhibition	Preclinical / in vivo	General HD Phenotype	-	R6/2 (Mouse)	30391403
HD_MDS_ID_0141	Deacetoxy-7-oxogedunin	(1S,3aS,4aR,4bR,10aS,12aS)-1-(furan-3-yl)-4b,7,7,10a,12a-pentamethyl-1,6a,7,10a,10b,11,12,12a-octahydronaphtho[2,1-f]oxireno[2,3-d]isochromene-3,5,8(3aH,4bH,6H)-trione	C26H30O6	C[C@@]12CCC3[C@]4(C=CC(=O)C(C4CC(=O)[C@]3([C@@]15[C@H](O5)C(=O)O[C@H]2C6=COC=C6)C)(C)C)C	(ii) Drug-like Compound / Chemical Substance	Furan, Steran-like	3.87	438.51	115.34	86.11	HSF1, HSP70	(v) Novel Targets	Activation, Induction	in vitro	-	HeLa (muHTT-Q103; Human)	-	19852939
HD_MDS_ID_0142	Deacetylgedunin	(1S,3aS,4aR,4bS,5R,6aR,10aR,10bR,12aS)-1-(furan-3-yl)-5-hydroxy-4b,7,7,10a,12a-pentamethyl-1,5,6,6a,7,10a,10b,11,12,12a-decahydronaphtho[2,1-f]oxireno[2,3-d]isochromene-3,8(3aH,4bH)-dione	C26H32O6	C[C@@]12CC[C@@H]3[C@@]4(C)C=CC(C(C)(C)[C@@H]4C[C@@H](O)[C@@]3(C)[C@@]15[C@@H](C(O[C@H]2C6=COC=C6)=O)O5)=O	(ii) Drug-like Compound / Chemical Substance	Furan, Steran-like	3.67	440.53	116.31	89.27	HSF1, HSP70	(v) Novel Targets	Activation, Induction	in vitro	-	HeLa (muHTT-Q103; Human)	-	19852939
HD_MDS_ID_0143	Deferoxamine	N1-(5-aminopentyl)-N1-hydroxy-N4-(5-(N-hydroxy-4-((5-(N-hydroxyacetamido)pentyl)amino)-4-oxobutanamido)pentyl)succinamide	C25H48N6O8	CC(=O)N(CCCCCNC(=O)CCC(=O)N(CCCCCNC(=O)CCC(=O)N(CCCCCN)O)O)O	(i) Pharmaceutical Drug / Diagnostic	Hydroxamic Acid	0.92	560.68	142.48	205.84	CASPs Activation	(v) Novel Targets	Reduction	in vitro	-	PC12 (muHTT-Q103; Rat)	-	26428929
HD_MDS_ID_0144	Deoxygedunin	(1R,4bR,5R,6aR,10aR,10bR,12aR)-1-(furan-3-yl)-4b,7,7,10a,12a-pentamethyl-3,8-dioxo-3,4b,5,6,6a,7,8,10a,10b,11,12,12a-dodecahydro-1H-naphtho[2,1-f]isochromen-5-yl acetate	C28H34O6	CC(=O)O[C@@H]1C[C@@H]2[C@](C=CC(=O)C2(C)C)([C@@H]3[C@@]1(C4=CC(=O)O[C@H]([C@@]4(CC3)C)C5=COC=C5)C)C	(ii) Drug-like Compound / Chemical Substance	Furan, Steran-like	5.03	466.57	126.56	82.81	HSF1, HSP70	(v) Novel Targets	Activation, Induction	in vitro	-	HeLa (muHTT-Q103; Human)	-	19852939
HD_MDS_ID_0145	Desipramine	3-(10,11-dihydro-5H-dibenzo[b,f]azepin-5-yl)-N-methylpropan-1-amine	C18H22N2	CNCCCN1C2=CC=CC=C2CCC3=CC=CC=C31	(i) Pharmaceutical Drug / Diagnostic	Dibenzoazepane	3.15	266.38	88.86	15.27	muHTT-induced Cell Death	Target Category Unknown	Protection	in vitro	-	STHdh Q111/Q111 (Mouse)	-	31969612
HD_MDS_ID_0146	Desonide	(6aR,6bS,7S,8aS,8bS,11aR,12aS,12bS)-7-hydroxy-8b-(2-hydroxyacetyl)-6a,8a,10,10-tetramethyl-1,2,6a,6b,7,8,8a,8b,11a,12,12a,12b-dodecahydro-4H-naphtho[2',1':4,5]indeno[1,2-d][1,3]dioxol-4-one	C24H32O6	C[C@]12C[C@H](O)[C@H]3[C@@H](CCC4=CC(C=C[C@]34C)=O)[C@@H]1C[C@@H]5[C@@]2(C(CO)=O)OC(C)(C)O5	(i) Pharmaceutical Drug / Diagnostic	Steran	2.33	416.51	110.41	93.06	muHTT Toxicity	Target Category Unknown	Toxicity	Preclinical / in vivo	General HD Phenotype	-	Drosophila melanogaster UAS flHTTQ128 (Fuit Fly), Hdh 140Q (Mouse)	35238684
HD_MDS_ID_0147	Deutetrabenazine (SD-809)	(3R,11bR)-3-isobutyl-9,10-bis(methoxy-d3)-1,3,4,6,7,11b-hexahydro-2H-pyrido[2,1-a]isoquinolin-2-one	C19H21D6NO3	[2H]C([2H])(OC1=C(OC([2H])([2H])[2H])C=C2[C@H]3CC([C@H](CC(C)C)CN3CCC2=C1)=O)[2H]	(i) Pharmaceutical Drug / Diagnostic	Benzene, Piperidine	2.53	323.46	95.4	38.77	VMAT2	(i) Neurotransmitter Systems	Inhibition	Approved (2017, United States)	Chorea	-	-	36009443, 35615642, 35121553, 29218782, 28324302
HD_MDS_ID_0148	Dextromethorphan	(4bS,8aS,9S)-3-methoxy-11-methyl-6,7,8,8a,9,10-hexahydro-5H-9,4b-(epiminoethano)phenanthrene	C18H25NO	CN1CC[C@@]23CCCC[C@@H]2[C@@H]1CC4=C3C=C(OC)C=C4	(i) Pharmaceutical Drug / Diagnostic	Benzene, Piperidine	3	271.4	86.48	12.47	NMDAR, σ1R	(i) Neurotransmitter Systems, (v) Novel Targets	Antagonism, Agonism	Clinical Trial (NCT03854019)	Irritability	-	-	36009443, 35121553, 32705582
HD_MDS_ID_0149	Diacylglycerol Kinase Inhibitor II	3-(2-(4-(bis(4-fluorophenyl)methylene)piperidin-1-yl)ethyl)-2-thioxo-2,3-dihydroquinazolin-4(1H)-one	C28H25F2N3OS	FC(C=C1)=CC=C1/C(C2=CC=C(F)C=C2)=C3CCN(CCN4C(C5=CC=CC=C5NC4=S)=O)CC\3	(ii) Drug-like Compound / Chemical Substance	Benzene, Piperidine, Thioxoquinazolinone	6.39	489.58	142.21	73.12	Autophagy, muHTT-induced Cell Death	(v) Novel Targets	Induction, Protection	in vitro	-	STHdh Q111/Q111 (Mouse), Stratial Neurons (pGW1-muHTT-Q72-GFP; Rat)	-	31969612
HD_MDS_ID_0150	Dihydroergotamine	(6aR,9R,10aR)-N-((2R,5S,10aS,10bS)-5-benzyl-10b-hydroxy-2-methyl-3,6-dioxooctahydro-8H-oxazolo[3,2-a]pyrrolo[2,1-c]pyrazin-2-yl)-7-methyl-4,6,6a,7,8,9,10,10a-octahydroindolo[4,3-fg]quinoline-9-carboxamide	C33H37N5O5	C[C@@]1(C(=O)N2[C@H](C(=O)N3CCC[C@H]3[C@@]2(O1)O)CC4=CC=CC=C4)NC(=O)[C@@H]5C[C@H]6[C@@H](CC7=CNC8=CC=CC6=C78)N(C5)C	(i) Pharmaceutical Drug / Diagnostic	Benzene, Indole, Oxazolidine, Piperazine, Piperidine, Pyrrolidine	0.94	583.68	170.02	118.21	muHTT Aggregation	Target Category Unknown	Inhibition	in vitro	-	HEK 293 (muHTT-Q72-GFP & muHTT-Q72-RFP; Human), Neuro2a (muHTT-Q72-GFP & muHTT-Q72-RFP; Mouse)	-	32568514
HD_MDS_ID_0151	DKR-1051	2-cyclopentyl-9-(4-(trifluoromethyl)phenyl)-1,2,3,4,5,6-hexahydro-1,6-methanobenzo[c]azocine	C24H26F3N	FC(C(C=C1)=CC=C1C2=CC=C(C(CCC3)CC4N3C5CCCC5)C4=C2)(F)F	(ii) Drug-like Compound / Chemical Substance	Azepane, Benzene, Azocane	7.39	385.47	110.54	3.24	σ1R & σ2R/TMEM97, muHTT-induced Neuronal Toxicity	(v) Novel Targets	Binding, Reduction	in vitro	-	Cortical Neurons (muHTT-N586-82Q; Mouse)	-	36108101
HD_MDS_ID_0152	Domperidon	5-chloro-1-(1-(3-(2-oxo-2,3-dihydro-1H-benzo[d]imidazol-1-yl)propyl)piperidin-4-yl)-1,3-dihydro-2H-benzo[d]imidazol-2-one	C22H24ClN5O2	ClC(C=C1)=CC(NC2=O)=C1N2C3CCN(CCCN4C5=CC=CC=C5NC4=O)CC3	(i) Pharmaceutical Drug / Diagnostic	Benzimidazolinone, Piperidine	2.97	425.91	124.08	78.82	muHTT-induced Cell Death	Target Category Unknown	Protection	in vitro	-	STHdh Q111 (Mouse)	-	29259176
HD_MDS_ID_0153	Donepezil	2-((1-benzylpiperidin-4-yl)methyl)-5,6-dimethoxy-2,3-dihydro-1H-inden-1-one	C24H29NO3	COC1=C(OC)C=C2C(CC(CC3CCN(CC4=CC=CC=C4)CC3)C2=O)=C1	(i) Pharmaceutical Drug / Diagnostic	Benzene, Piperidine	3.83	379.49	115.31	38.77	BChE, σ1R	(i) Neurotransmitter Systems, (v) Novel Targets	Inhibition, Agonism	Off-label Use	Cognitive Dysfunction	-	-	35121553, 29218782, 28324302, 23417276, 19588393
HD_MDS_ID_0154	EES-1686	(1-(2-hydroxyethyl)piperidin-4-yl)(8-(4-(trifluoromethyl)phenyl)-1,3,4,5-tetrahydro-2H-1,5-methanobenzo[c]azepin-2-yl)methanone	C26H29F3N2O2	O=C(C1CCN(CCO)CC1)N2C3CC(CC2)C4=CC=C(C5=CC=C(C(F)(F)F)C=C5)C=C43	(ii) Drug-like Compound / Chemical Substance	Azepane, Benzene, Piperidine	4.9	458.52	128.33	43.78	σ1R & σ2R/TMEM97, muHTT-induced Neuronal Toxicity	(v) Novel Targets	Binding, Reduction	in vitro	-	Cortical Neurons (muHTT-N586-82Q; Mouse)	-	36108101
HD_MDS_ID_0155	Eicosapentaenoic Acid	(5Z,8Z,11Z,14Z,17Z)-icosa-5,8,11,14,17-pentaenoic acid	C20H30O2	CC/C=C\C/C=C\C/C=C\C/C=C\C/C=C\CCCC(O)=O	(iii) Nutrient / Metabolite	Hydrocarbon, Fatty Acid	5.99	302.45	97.66	37.3	Mitochondrial PPAR, CASPs, JNK Pathway	(ii) Mitochondrial Systems, (v) Novel Targets	Binding, Inhibition, Downregulation	Clinical Trials (NCT00146211, etc)	General HD Phenotype	-	-	36009443
HD_MDS_ID_0156	Eicosapentaenoic Acid Ethyl Ester (Ethyl-EPA)	ethyl (5E,8E,11E,14E,17E)-icosa-5,8,11,14,17-pentaenoate	C22H34O2	CC/C=C/C/C=C/C/C=C/C/C=C/C/C=C/CCCC(OCC)=O	(ii) Drug-like Compound / Chemical Substance	Fatty Acid	6.47	330.5	106.78	26.3	Mitochondria	(ii) Mitochondrial Systems	Function Promotion	Clinical Trials (NCT00146211, etc)	Impaired Motoric Performance	-	-	35121553, 29218782, 23417276, 19588393
HD_MDS_ID_0157	Ethacrynic Acid	2-(2,3-dichloro-4-(2-methylenebutanoyl)phenoxy)acetic acid	C13H12Cl2O4	CCC(=C)C(=O)C1=C(C(=C(C=C1)OCC(=O)O)Cl)Cl	(i) Pharmaceutical Drug / Diagnostic	Benzene	3.61	303.14	73.67	63.6	muHTT Aggregation	Target Category Unknown	Reduction	in vitro	-	Neural Cells (UAS-muHTT-Q138-RFP; Drosophila melanogaster, Fruit Fly)	-	21909362
HD_MDS_ID_0158	Ethoxzolamide	6-ethoxybenzo[d]thiazole-2-sulfonamide	C9H10N2O3S2	CCOC1=CC2=C(C=C1)N=C(S2)S(=O)(=O)N	(i) Pharmaceutical Drug / Diagnostic	Benzothiazole	2.42	258.32	61.91	118.9	muHTT-induced Cell Death	Target Category Unknown	Protection	in vitro	-	STHdh Q111 (Mouse)	-	29259176
HD_MDS_ID_0159	Etoposide	(5R,5aR,8aR,9S)-9-(((2R,4aR,6R,7R,8R,8aS)-7,8-dihydroxy-2-methylhexahydropyrano[3,2-d][1,3]dioxin-6-yl)oxy)-5-(4-hydroxy-3,5-dimethoxyphenyl)-5,8,8a,9-tetrahydrofuro[3',4':6,7]naphtho[2,3-d][1,3]dioxol-6(5aH)-one	C29H32O13	C[C@@H]1OC[C@@H]2[C@@H](O1)[C@@H]([C@H]([C@@H](O2)O[C@H]3[C@H]4COC(=O)[C@@H]4[C@@H](C5=CC6=C(C=C35)OCO6)C7=CC(=C(C(=C7)OC)O)OC)O)O	(i) Pharmaceutical Drug / Diagnostic	Benzene, Benzodioxole, Tetrahydrofuranone, Sugar	1.01	588.56	139.11	160.83	muHTT Aggregation	Target Category Unknown	Reduction	in vitro	-	Neural Cells (UAS-muHTT-Q138-RFP; Drosophila melanogaster, Fruit Fly)	-	21909362
HD_MDS_ID_0160	Felbinac	2-([1,1'-biphenyl]-4-yl)acetic acid	C14H12O2	C1=CC=C(C=C1)C2=CC=C(C=C2)CC(=O)O	(i) Pharmaceutical Drug / Diagnostic	Biphenol	2.98	212.24	63.42	37.3	CASPs Activation	(v) Novel Targets	Reduction	in vitro	-	PC12 (muHTT-Q103; Rat)	-	26428929
HD_MDS_ID_0161	Fenofibrate	isopropyl 2-(4-(4-chlorobenzoyl)phenoxy)-2-methylpropanoate	C20H21ClO4	CC(OC(C(C)(OC1=CC=C(C(C2=CC=C(Cl)C=C2)=O)C=C1)C)=O)C	(i) Pharmaceutical Drug / Diagnostic	Benzophenone	4.68	360.83	97.98	52.6	PPARGC1A, Mitochondria Biogenesis	(ii) Mitochondrial Systems	Upregulation, Promotion	Clinical Trial (NCT03515213)	General HD Phenotype	-	-	36009443, 35615642, 35121553, 34445070, 32705582
HD_MDS_ID_0162	Fingolimod (FTY720)	2-amino-2-(4-octylphenethyl)propane-1,3-diol	C19H33NO2	CCCCCCCCC1=CC=C(CCC(CO)(N)CO)C=C1	(iii) Nutrient / Metabolite	Benzene, Hydrocarbon	3.2	307.47	94.32	66.48	S1PR1, S1PR3, S1PR4, S1PR5	(v) Novel Targets	Agonism	Preclinical / in vivo	General HD Phenotype	-	R6/2 (Mouse)	31969612, 24301680
HD_MDS_ID_0163	Fingolimod Phosphate (FTY720-P)	2-amino-2-(hydroxymethyl)-4-(4-octylphenyl)butyl dihydrogen phosphate	C19H34NO5P	CCCCCCCCC1=CC=C(CCC(COP(O)(O)=O)(N)CO)C=C1	(iii) Nutrient / Metabolite	Benzene, Hydrocarbon	3.32	387.45	105.23	122.82	S1PR1, S1PR3, S1PR4, S1PR5	(v) Novel Targets	Agonism	in vitro	-	STHdh Q111/Q111 (Mouse)	-	31969612, 24301680
HD_MDS_ID_0164	Fisetin	2-(3,4-dihydroxyphenyl)-3,7-dihydroxy-4H-chromen-4-one	C15H10O6	C1=CC(=C(C=C1C2=C(C(=O)C3=C(O2)C=C(C=C3)O)O)O)O	(iii) Nutrient / Metabolite	Flavonoid	2.28	286.24	76.01	111.13	ERK	(v) Novel Targets	Activation	Preclinical / in vivo	Impaired Cognitive Performance	-	R6/2 (Mouse)	20952447
HD_MDS_ID_0165	Fluoxetine	N-methyl-3-phenyl-3-(4-(trifluoromethyl)phenoxy)propan-1-amine	C17H18F3NO	CNCCC(OC1=CC=C(C(F)(F)F)C=C1)C2=CC=CC=C2	(i) Pharmaceutical Drug / Diagnostic	Benzene	5.26	309.33	79.65	21.26	SERT, BDNF	(i) Neurotransmitter Systems	Inhibition, Increase	Clinical (Case Study, PMID 11205429)	Depression, Obsessive Compulsive Disorder	-	-	36009443, 35615642, 35121553, 29218782, 28324302, 23417276, 19588393, 11205429
HD_MDS_ID_0166	Fluphenazine	2-(4-(3-(2-(trifluoromethyl)-10H-phenothiazin-10-yl)propyl)piperazin-1-yl)ethan-1-ol	C22H26F3N3OS	FC(F)(F)C(C=C1)=CC2=C1SC3=CC=CC=C3N2CCCN4CCN(CCO)CC4	(i) Pharmaceutical Drug / Diagnostic	Phenothiazine, Piperazine	4.32	437.52	124.07	55.25	D2R	(i) Neurotransmitter Systems	Antagonism	Off-label Use	Chorea	-	-	35121553, 28324302
HD_MDS_ID_0167	Flutamide	N-(4-nitro-3-(trifluoromethyl)phenyl)isobutyramide	C11H11F3N2O3	CC(C(NC1=CC(C(F)(F)F)=C([N+]([O-])=O)C=C1)=O)C	(i) Pharmaceutical Drug / Diagnostic	Benzene	4.17	276.21	64.19	74.92	muHTT-induced Cell Death	Target Category Unknown	Protection	in vitro	-	STHdh Q111 (Mouse)	-	29259176
HD_MDS_ID_0168	Forskolin	(3R,4aR,5S,6S,6aS,10S,10aR,10bS)-6,10,10b-trihydroxy-3,4a,7,7,10a-pentamethyl-1-oxo-3-vinyldodecahydro-1H-benzo[f]chromen-5-yl acetate	C22H34O7	CC(=O)O[C@H]1[C@H]([C@@H]2[C@]([C@H](CCC2(C)C)O)([C@@]3([C@@]1(O[C@@](CC3=O)(C)C=C)C)O)C)O	(ii) Drug-like Compound / Chemical Substance	Tetrahydropyranone	1.52	410.5	106.7	113.29	PDE4, PKA	(v) Novel Targets	Inhibition, Activation	in vitro	-	E18 (muHTTN90-Q73; Rat)	-	20581077
HD_MDS_ID_0169	Fosfosal	2-(phosphonooxy)benzoic acid	C7H7O6P	C1=CC=C(C(=C1)C(=O)O)OP(=O)(O)O	(i) Pharmaceutical Drug / Diagnostic	Benzene, Phosphate	0.86	218.1	46.07	113.87	muHTT & PolyQ	Target Category Unknown	Reduction	in vitro	-	HEK 293 (AR-muHTT-Q65-CFP & AR-muHTT-Q65-YFP)	-	16720620
HD_MDS_ID_0170	Furamidine	4,4'-(furan-2,5-diyl)dibenzimidamide	C18H16N4O	N=C(N)C(C=C1)=CC=C1C(O2)=CC=C2C3=CC=C(C(N)=N)C=C3	(ii) Drug-like Compound / Chemical Substance	Benzene, Furan	3.18	304.35	92.11	112.88	muHTT mRNA-MID1 Binding	(iii) muHTT RNA or DNA	Interruption	in vitro	-	HEK293 (muHTT-Q51-FLAG & muHTT-Q83-FLAG; Human)	-	29506378
HD_MDS_ID_0171	Gefitinib	N-(3-chloro-4-fluorophenyl)-7-methoxy-6-(3-morpholinopropoxy)quinazolin-4-amine	C22H24ClFN4O3	COC1=C(C=C2C(=C1)N=CN=C2NC3=CC(=C(C=C3)F)Cl)OCCCN4CCOCC4	(i) Pharmaceutical Drug / Diagnostic	Benzene, Morpholine, Quinazoline	4.32	446.9	121.66	68.74	muHTT & PolyQ	Target Category Unknown	Reduction	in vitro	-	HEK 293 (AR-muHTT-Q65-CFP & AR-muHTT-Q65-YFP)	-	16720620
HD_MDS_ID_0172	Geldanamycin	(4E,6Z,8S,9S,10E,12S,13R,14S,16R)-13-hydroxy-8,14,19-trimethoxy-4,10,12,16-tetramethyl-3,20,22-trioxo-2-azabicyclo[16.3.1]docosa-1(21),4,6,10,18-pentaen-9-yl carbamate	C29H40N2O9	C[C@H]1C[C@@H]([C@@H]([C@H](/C=C(/[C@@H]([C@H](/C=C\C=C(\C(=O)NC2=CC(=O)C(=C(C1)C2=O)OC)/C)OC)OC(=O)N)\C)C)O)OC	(ii) Drug-like Compound / Chemical Substance	Hydrocarbon, Benzoquinone	2.03	560.64	151.03	163.48	HSP90, PolyQ Aggregation	(v) Novel Targets	Inhibition, Reduction	in vitro	-	COS-1 (muHTT-Q72-EGFP)	-	29620053, 11406612
HD_MDS_ID_0173	Genistein	5,7-dihydroxy-3-(4-hydroxyphenyl)-4H-chromen-4-one	C15H10O5	O=C1C2=C(O)C=C(O)C=C2OC=C1C3=CC=C(O)C=C3	(iii) Nutrient / Metabolite	Flavonoid	2.58	270.24	73.99	90.9	muHTT Aggregates	Target Category Unknown	Reduction	in vitro	-	Fibroblasts (HD Patient; Human)	-	35395400, 30850940
HD_MDS_ID_0174	Gossypol	1,1',6,6',7,7'-hexahydroxy-5,5'-diisopropyl-3,3'-dimethyl-[2,2'-binaphthalene]-8,8'-dicarbaldehyde	C30H30O8	CC1=CC2=C(C(O)=C1C3=C(O)C4=C(C(C(C)C)=C(O)C(O)=C4C=O)C=C3C)C(C=O)=C(O)C(O)=C2C(C)C	(ii) Drug-like Compound / Chemical Substance	Naphthalene	6.38	518.55	148.9	155.52	muHTT, VCP	(v) Novel Targets	Degradation, Inhibition	Preclinical / in vivo	Impaired Motoric Performance	-	Drosophila melanogaster UAS flHTTQ128 (Fruit Fly), Hdh Q140 (Mouse)	35238684, 35121553, 33495516
HD_MDS_ID_0175	GSK356278	5-(5-((2,4-dimethylthiazol-5-yl)methyl)-1,3,4-oxadiazol-2-yl)-1-ethyl-N-(tetrahydro-2H-pyran-4-yl)-1H-pyrazolo[3,4-b]pyridin-4-amine	C21H25N7O2S	CCN1C2=NC=C(C3=NN=C(CC4=C(C)N=C(C)S4)O3)C(NC5CCOCC5)=C2C=N1	(ii) Drug-like Compound / Chemical Substance	Oxadiazole, Pyrazolopyridine, Tetrahydropyrane, Thiazole	3.57	439.53	119.45	132.02	PDE4B	(v) Novel Targets	Inhibition	Clinical Trial (NCT01602900)	General HD Phenotype	-	-	35121553
HD_MDS_ID_0176	Haloperidol	4-(4-(4-chlorophenyl)-4-hydroxypiperidin-1-yl)-1-(4-fluorophenyl)butan-1-one	C21H23ClFNO2	ClC(C=C1)=CC=C1C2(O)CCN(CCCC(C3=CC=C(F)C=C3)=O)CC2	(i) Pharmaceutical Drug / Diagnostic	Benzene, Piperidine	4.36	375.86	105.48	40.54	5HT	(i) Neurotransmitter Systems	Antagonism	Off-label Use	Aggressive Outbursts, Chorea, Irritability	-	-	35121553, 33070647, 31969612, 29218782, 28324302, 21163446, 23417276
HD_MDS_ID_0177	HDACi 4b	N1-(2-aminophenyl)-N7-phenylheptanediamide	C19H23N3O2	O=C(NC1=CC=CC=C1N)CCCCCC(NC2=CC=CC=C2)=O	(ii) Drug-like Compound / Chemical Substance	Benzene	3.42	325.4	98.22	84.22	HDAC	(v) Novel Targets	Nonselective Inhibition	Preclinical / in vivo	Body Weight Loss, Impaired Motoric Performance	-	R6/2 300Q (Mouse)	36009443, 18829438
HD_MDS_ID_0178	Hesperidin	(S)-5-hydroxy-2-(3-hydroxy-4-methoxyphenyl)-7-(((2S,3R,4S,5S,6R)-3,4,5-trihydroxy-6-((((2R,3R,4R,5R,6S)-3,4,5-trihydroxy-6-methyltetrahydro-2H-pyran-2-yl)oxy)methyl)tetrahydro-2H-pyran-2-yl)oxy)chroman-4-one	C28H34O15	C[C@H]1[C@H](O)[C@@H](O)[C@@H](O)[C@H](OC[C@@H]2[C@@H](O)[C@H](O)[C@@H](O)[C@H](OC3=CC(O)=C4C(C[C@@H](C5=CC(O)=C(OC)C=C5)OC4=C3)=O)O2)O1	(iii) Nutrient / Metabolite	Flavonoid	-1.48	610.56	141.41	234.29	Oxidative Stress	(ii) Mitochondrial Systems	Reduction	Preclinical / in vivo	General HD Phenotype	-	3-NP-stressed Wistar Rats	33498503, 22850463
HD_MDS_ID_0179	HTT-A	4-(4-(benzo[d][1,3]dioxol-5-yl)-1H-pyrazol-3-yl)-6-isopropylbenzene-1,3-diol	C19H18N2O4	CC(C)C1=CC(C2=NNC=C2C3=CC(OCO4)=C4C=C3)=C(O)C=C1O	(ii) Drug-like Compound / Chemical Substance	Benzene, Benzodioxole, Pyrazole	4.01	338.36	94.15	87.6	muHTT	Target Category Unknown	Reduction	in vitro	-	Fibroblasts (HD Patient; Human)	-	34911927
HD_MDS_ID_0180	HTT-B	(E)-6-(4-chlorostyryl)-1,3-dimethyl-5-nitropyrimidine-2,4(1H,3H)-dione	C14H12ClN3O4	ClC1=CC=C(/C=C/C2=C([N+]([O-])=O)C(N(C)C(N2C)=O)=O)C=C1	(ii) Drug-like Compound / Chemical Substance	Benzene, Pyrimidindione	1.6	321.72	86.69	89.82	muHTT	Target Category Unknown	Reduction	in vitro	-	Fibroblasts (HD Patient; Human)	-	34911927
HD_MDS_ID_0181	HTT-C1	4-(3-hydroxy-4-(6-((2,2,6,6-tetramethylpiperidin-4-yl)oxy)pyridazin-3-yl)phenyl)pyridin-2-ol	C24H28N4O3	CC1(C)CC(OC2=CC=C(C3=C(O)C=C(C4=CC(O)=NC=C4)C=C3)N=N2)CC(C)(C)N1	(ii) Drug-like Compound / Chemical Substance	Benzene, Piperidine, Pyridazine, Pyridine	3.92	420.5	124.37	100.39	muHTT & muHTT RNA	Target Category Unknown	Reduction	in vitro	-	Fibroblasts (HD Patient; Human)	-	34911927
HD_MDS_ID_0182	HTT-D1	7-(1-ethylpiperidin-4-yl)-9-methyl-2-(2-methyl-2H-indazol-5-yl)-4H-pyrido[1,2-a]pyrimidin-4-one	C24H27N5O	CCN1CCC(C2=CN3C(C(C)=C2)=NC(C4=CC5=CN(C)N=C5C=C4)=CC3=O)CC1	(ii) Drug-like Compound / Chemical Substance	Benzopyrazole, Piperidine, Pyridopyrimidinone	3.38	401.5	124.92	55.43	muHTT & muHTT RNA	Target Category Unknown	Reduction	in vitro	-	Fibroblasts (HD Patient; Human)	-	34911927
HD_MDS_ID_0183	HTT-D2	7-(2,8-dimethylimidazo[1,2-b]pyridazin-6-yl)-5-fluoro-3-(piperidin-4-yl)benzo[e][1,2,4]triazine	C20H20FN7	FC1=C(C(N=N2)=CC(C3=NN4C(C(C)=C3)=NC(C)=C4)=C1)N=C2C5CCNCC5	(ii) Drug-like Compound / Chemical Substance	Benzotriazine, Imidazopyridazine, Piperidine,	3	377.42	108	80.89	muHTT	Target Category Unknown	Reduction	Preclinical / in vivo	mHTT Aggregate Clearance	-	BACHD (Mouse)	34911927
HD_MDS_ID_0184	HTT-D3	7-(2,8-dimethylimidazo[1,2-b]pyridazin-6-yl)-3-(1-ethylpiperidin-4-yl)-5-fluorocinnoline	C23H25FN6	CCN1CCC(C2=CC3=C(F)C=C(C4=NN5C(C(C)=C4)=NC(C)=C5)C=C3N=N2)CC1	(ii) Drug-like Compound / Chemical Substance	Cinnoline, Imidazopyridazine, Piperidine,	4.33	404.48	119.91	59.21	muHTT & muHTT RNA	Target Category Unknown	Reduction	Preclinical / in vivo	mHTT Aggregate Clearance	-	BACHD & Hu97/18 (Mice)	34911927
HD_MDS_ID_0185	Hydrocortisone	(8S,9S,10R,11S,13S,14S,17R)-11,17-dihydroxy-17-(2-hydroxyacetyl)-10,13-dimethyl-1,2,6,7,8,9,10,11,12,13,14,15,16,17-tetradecahydro-3H-cyclopenta[a]phenanthren-3-one	C21H30O5	C[C@]12CCC(C=C1CC[C@@H]3[C@@H]2[C@@H](O)C[C@@]4(C)[C@H]3CC[C@]4(O)C(CO)=O)=O	(i) Pharmaceutical Drug / Diagnostic	Steran	1.78	362.46	97.53	94.83	muHTT-induced Cell Death	Target Category Unknown	Protection	in vitro	-	STHdh Q111 (Mouse)	-	29259176
HD_MDS_ID_0186	Iloperidone	1-(4-(3-(4-(6-fluorobenzo[d]isoxazol-3-yl)piperidin-1-yl)propoxy)-3-methoxyphenyl)ethan-1-one	C24H27FN2O4	CC(C1=CC(OC)=C(OCCCN2CCC(C3=NOC4=C3C=CC(F)=C4)CC2)C=C1)=O	(i) Pharmaceutical Drug / Diagnostic	Benzene, Benzoisoxazole, Piperidine	4.87	426.48	119.98	64.8	muHTT Toxicity	Target Category Unknown	Toxicity	in vitro	-	STHdh Q7/Q111 (Mouse)	-	35238684
HD_MDS_ID_0187	Iobenguane	2-(3-iodobenzyl)guanidine	C8H10IN3	IC1=CC=CC(C/N=C(N)\N)=C1	(i) Pharmaceutical Drug / Diagnostic	Benzene	0.91	275.09	58.03	64.4	muHTT-induced Cell Death	Target Category Unknown	Protection	in vitro	-	STHdh Q111 (Mouse)	-	29259176
HD_MDS_ID_0188	IQM-PC330	4'-(butylamino)-4-(2-(3,4-dichlorophenyl)acetamido)-[1,1'-biphenyl]-3-carboxylic acid	C25H24Cl2N2O3	ClC1=C(Cl)C=CC(CC(NC2=CC=C(C3=CC=C(NCCCC)C=C3)C=C2C(O)=O)=O)=C1	(ii) Drug-like Compound / Chemical Substance	Benzene, Biphenyl	6.37	471.38	131.38	78.43	DREAM	(v) Novel Targets	Inhibition	Preclinical / in vivo	Long-term Memory Deficits, Onset of Motoric Dysfunction	-	R6/1 (Mouse)	31086218
HD_MDS_ID_0189	Isoetharine (Isoetarine)	4-(1-hydroxy-2-(isopropylamino)butyl)benzene-1,2-diol	C13H21NO3	CCC(NC(C)C)C(O)C1=CC(O)=C(O)C=C1	(ii) Drug-like Compound / Chemical Substance	Benzene	1.58	239.31	68.26	72.72	muHTT-induced Cell Death	Target Category Unknown	Protection	in vitro	-	STHdh Q111 (Mouse)	-	29259176
HD_MDS_ID_0190	Isoformononetin (OMS643762)	3-(4-hydroxyphenyl)-7-methoxy-4H-chromen-4-one	C16H12O4	COC1=CC2=C(C(C(C3=CC=C(O)C=C3)=CO2)=O)C=C1	(iii) Nutrient / Metabolite	Flavonoid	3.17	268.26	76.44	59.67	PDE10A	(v) Novel Targets	Inhibition	Clinical Trial (NCT02074410)	General HD Phenotype	-	-	35121553
HD_MDS_ID_0191	Juglone	5-hydroxynaphthalene-1,4-dione	C10H6O3	O=C(C=CC1=O)C2=C1C=CC=C2O	(iii) Nutrient / Metabolite	Benzene, Benzoquinone	1.33	174.15	46.27	54.37	muHTT Aggregation, muHTT-induced Cell Death	Target Category Unknown	Reduction, Protection	in vitro	-	STHdh Q111/Q111 (Mouse), Neural Cells (UAS-muHTT-138Q-RFP; Drosophila melanogaster, Fruit Fly)	-	31969612, 21909362
HD_MDS_ID_0192	Juglone	(1aR,2Z,4E,14R,15aR)-8-chloro-9,11-dihydroxy-14-methyl-1a,14,15,15a-tetrahydro-6H-benzo[c]oxireno[2,3-k][1]oxacyclotetradecine-6,12(7H)-dione	C18H17ClO6	C[C@@H]1C[C@@H]2[C@@H](/C=C\C=C\C(CC3=C(C(O1)=O)C(O)=CC(O)=C3Cl)=O)O2	(ii) Drug-like Compound / Chemical Substance	Benzene, Hydrocarbon	2.69	364.78	91.12	96.36	muHTT Aggregation	Target Category Unknown	Reduction	in vitro	-	Neural Cells (UAS-muHTT-Q138-RFP; Drosophila melanogaster, Fruit Fly)	-	21909362
HD_MDS_ID_0193	JWH-015	(2-methyl-1-propyl-1H-indol-3-yl)(naphthalen-1-yl)methanone	C23H21NO	CCCN1C(C)=C(C(C2=CC=CC3=CC=CC=C32)=O)C4=CC=CC=C41	(ii) Drug-like Compound / Chemical Substance	Naphthalene, Indole	5.74	327.42	105.16	22	muHTT-induced Cell Death	Target Category Unknown	Protection	in vitro	-	STHdh Q111 (Mouse)	-	29259176
HD_MDS_ID_0194	Ketamine	2-(2-chlorophenyl)-2-(methylamino)cyclohexan-1-one	C13H16ClNO	CNC1(C2=CC=CC=C2Cl)CCCCC1=O	(i) Pharmaceutical Drug / Diagnostic	Benzene	2.79	237.73	66.03	29.1	NMDAR	(i) Neurotransmitter Systems	Inhibition	Clinical Trial (PMID 9222184)	Chorea	-	-	29218782, 19588393, 9222184
HD_MDS_ID_0195	KU-60019	2-((2R,6S)-2,6-dimethylmorpholino)-N-(5-(6-morpholino-4-oxo-4H-pyran-2-yl)-9H-thioxanthen-2-yl)acetamide	C30H33N3O5S	C[C@@H]1CN(C[C@@H](O1)C)CC(=O)NC2=CC3=C(C=C2)SC4=C(C3)C=CC=C4C5=CC(=O)C=C(O5)N6CCOCC6	(ii) Drug-like Compound / Chemical Substance	Morpholine, Pyranone, Thioxanthene	3.29	547.67	158.65	109.55	ATM	(v) Novel Targets	Inhibition	Preclinical / in vivo	Behavioral Impairments, Neurological Disorders	-	BACHD (Mouse)	26712747, 25540325
HD_MDS_ID_0196	KW-6002 (Istradefylline)	(E)-8-(3,4-dimethoxystyryl)-1,3-diethyl-7-methyl-3,7-dihydro-1H-purine-2,6-dione	C20H24N4O4	CCN1C2=C(C(=O)N(C1=O)CC)N(C(=N2)/C=C/C3=CC(=C(C=C3)OC)OC)C	(i) Pharmaceutical Drug / Diagnostic	Purindione	1.91	384.43	110.01	80.28	A2AR	(v) Novel Targets	Antagonism	in vitro	-	E18 (muHTTN90-Q73; Rat)	-	20581077
HD_MDS_ID_0197	Lamotrigine	6-(2,3-dichlorophenyl)-1,2,4-triazine-3,5-diamine	C9H7Cl2N5	ClC1=CC=CC(C2=C(N)N=C(N)N=N2)=C1Cl	(i) Pharmaceutical Drug / Diagnostic	Triazine	2.03	256.09	64.09	90.71	Voltage-gated Na+ Ion Channels, Glutamate & Aspartate Release	(i) Neurotransmitter Systems	Inhibition	Clinical Trial (PMID 10496259)	Neuron Excitotoxicity, Depression	-	-	36009443, 35615642, 29218782, 28324302
HD_MDS_ID_0198	Lansoprazole	2-(((3-methyl-4-(2,2,2-trifluoroethoxy)pyridin-2-yl)methyl)sulfinyl)-1H-benzo[d]imidazole	C16H14F3N3O2S	CC1=C(OCC(F)(F)F)C=CN=C1CS(C2=NC3=CC=CC=C3N2)=O	(i) Pharmaceutical Drug / Diagnostic	Benzimidazole, Pyridine	5.49	369.36	87.24	87.08	muHTT-induced Cell Death	Target Category Unknown	Protection	in vitro	-	STHdh Q111 (Mouse)	-	29259176
HD_MDS_ID_0199	Laquinimod	5-chloro-N-ethyl-4-hydroxy-1-methyl-2-oxo-N-phenyl-1,2-dihydroquinoline-3-carboxamide	C19H17ClN2O3	CCN(C(C1=C(O)C2=C(N(C)C1=O)C=CC=C2Cl)=O)C3=CC=CC=C3	(ii) Drug-like Compound / Chemical Substance	Benzene, Quinolinone	3.56	356.8	100.43	62.54	BDNF Production, CASP6, NF-κB, Cytokines	(v) Novel Targets	Promotion, Activation, Inhibition, Release	Clinical Trial (NCT02215616)	General HD Phenotype	-	-	36009443, 35615642, 35121553, 32705582
HD_MDS_ID_0200	Latrepirdine	2,8-dimethyl-5-(2-(6-methylpyridin-3-yl)ethyl)-2,3,4,5-tetrahydro-1H-pyrido[4,3-b]indole	C21H25N3	CC1=CC2=C(C=C1)N(C3=C2CN(CC3)C)CCC4=CN=C(C=C4)C	(i) Pharmaceutical Drug / Diagnostic	Pyridine, Pyrazole, Quinoline	3.35	319.44	104.46	21.06	Mitochondrial Membrane Potential	(ii) Mitochondrial Systems	Stabilization	Clinical Trial (NCT00920946)	General HD Phenotype	-	-	23108692, 20047162
HD_MDS_ID_0201	Levonordefrin	4-((1R,2S)-2-amino-1-hydroxypropyl)benzene-1,2-diol	C9H13NO3	C[C@@H]([C@@H](C1=CC(=C(C=C1)O)O)O)N	(ii) Drug-like Compound / Chemical Substance	Benzene	0.15	183.2	48.94	86.71	muHTT & PolyQ	Target Category Unknown	Reduction	in vitro	-	HEK 293 (AR-muHTT-Q65-CFP & AR-muHTT-Q65-YFP)	-	16720620
HD_MDS_ID_0202	LM11A-31	2-amino-3-methyl-N-(2-morpholinoethyl)pentanamide	C12H25N3O2	CCC(C(N)C(NCCN1CCOCC1)=O)C	(ii) Drug-like Compound / Chemical Substance	Amino Acid, Morpholine	-0.57	243.35	71.29	67.59	p75NTR	(v) Novel Targets	Modulation & Tracing	Preclinical Diagnostic / PET Tracer	Cognitive Decline, Impaired Motoric Performance	-	BACHD & R6/2 (Mice)	33786806, 29860333, 28171570, 18978948
HD_MDS_ID_0203	LM22A-4	N1,N3,N5-tris(2-hydroxyethyl)benzene-1,3,5-tricarboxamide	C15H21N3O6	O=C(NCCO)C1=CC(C(NCCO)=O)=CC(C(NCCO)=O)=C1	(ii) Drug-like Compound / Chemical Substance	Benzene	-2.15	339.34	83.34	147.99	muHTT Aggregation, TRKB	(v) Novel Targets	Reduction, Activation	Preclinical / in vivo	Body Weight Loss, Brain Deterioration, Impaired Motoric Performance	-	BACHD & R6/2 (Mice)	24285878
HD_MDS_ID_0204	Lobeline	2-((2R,6S)-6-((S)-2-hydroxy-2-phenylethyl)-1-methylpiperidin-2-yl)-1-phenylethan-1-one	C22H27NO2	CN1[C@@H](CCC[C@@H]1CC(=O)C2=CC=CC=C2)C[C@@H](C3=CC=CC=C3)O	(ii) Drug-like Compound / Chemical Substance	Benzene, Piperidine	3.53	337.46	105.44	40.54	CASPs Activation	(v) Novel Targets	Reduction	in vitro	-	PC12 (muHTT-Q103; Rat)	-	26428929
HD_MDS_ID_0205	LOC14	2-((4-(cyclopropanecarbonyl)piperazin-1-yl)methyl)benzo[d]isothiazol-3(2H)-one	C16H19N3O2S	O=C1N(CN2CCN(C(C3CC3)=O)CC2)SC4=C1C=CC=C4	(ii) Drug-like Compound / Chemical Substance	Benzoisothiazolidinone, Piperazine	0.6	317.41	95.4	73.79	PDI	(v) Novel Targets	Inhibition	Preclinical / in vivo	Brain Deterioration, Impaired Motoric Performance	-	N171-82Q (Mouse)	29462355
HD_MDS_ID_0206	Lonidamine	1-(2,4-dichlorobenzyl)-1H-indazole-3-carboxylic acid	C15H10Cl2N2O2	ClC(C=C1)=CC(Cl)=C1CN2N=C(C(O)=O)C3=CC=CC=C32	(ii) Drug-like Compound / Chemical Substance	Benzene, Benzopyrazole	4.09	321.16	82.46	55.12	muHTT-induced Cell Death	Target Category Unknown	Protection	in vitro	-	STHdh Q111 (Mouse)	-	29259176
HD_MDS_ID_0207	Loratadine	ethyl 4-(8-chloro-5,6-dihydro-11H-benzo[5,6]cyclohepta[1,2-b]pyridin-11-ylidene)piperidine-1-carboxylate	C22H23ClN2O2	CCOC(=O)N1CCC(=C2C3=C(CCC4=C2N=CC=C4)C=C(C=C3)Cl)CC1	(i) Pharmaceutical Drug / Diagnostic	Benzene, Piperidine, Pyridine	4.51	382.88	111.66	42.43	muHTT Toxicity	Target Category Unknown	Reduction	in vitro	-	STHdh Q7/Q111 (Mouse)	-	35238684
HD_MDS_ID_0208	Lorazepam	7-chloro-5-(2-chlorophenyl)-3-hydroxy-1,3-dihydro-2H-benzo[e][1,4]diazepin-2-one	C15H10Cl2N2O2	O=C(NC1=C2C=C(Cl)C=C1)C(O)N=C2C3=CC=CC=C3Cl	(i) Pharmaceutical Drug / Diagnostic	Benzene, Benzodiazepinone	2.15	321.16	89.22	61.69	GABAAR	(i) Neurotransmitter Systems	Antagonsim	Off-label Use	Anxiety, Depression	-	-	35121553, 29218782
HD_MDS_ID_0209	Loxapine	2-chloro-11-(4-methylpiperazin-1-yl)dibenzo[b,f][1,4]oxazepine	C18H18ClN3O	CN1CCN(C2=NC3=CC=CC=C3OC4=C2C=C(Cl)C=C4)CC1	(i) Pharmaceutical Drug / Diagnostic	Dibenzooxazepine, Piperazine	2.63	327.81	104.09	28.07	muHTT-induced Cell Death	Target Category Unknown	Protection	in vitro	-	STHdh Q111/Q111 (Mouse)	-	31969612, 29259176
HD_MDS_ID_0210	Mardepodect (PF-02545920)	2-((4-(1-methyl-4-(pyridin-4-yl)-1H-pyrazol-3-yl)phenoxy)methyl)quinoline	C25H20N4O	CN1C=C(C2=CC=NC=C2)C(C3=CC=C(OCC4=NC5=CC=CC=C5C=C4)C=C3)=N1	(ii) Drug-like Compound / Chemical Substance	Pyridine, Pyrazole, Quinoline	5.12	392.45	118.44	52.83	PDE10A	(v) Novel Targets	Inhibition	Clinical Trials (NCT01806896, etc)	Impaired Motoric Performance	-	-	35615642, 35121553, 32705582
HD_MDS_ID_0211	Mavoglurant (AFQ056)	methyl (3aR,4S,7aR)-4-hydroxy-4-(m-tolylethynyl)octahydro-1H-indole-1-carboxylate	C19H23NO3	CC1=CC(C#C[C@]2(O)CCC[C@@H]3[C@H]2CCN3C(OC)=O)=CC=C1	(ii) Drug-like Compound / Chemical Substance	Benzene, Pyrrolidine	2.42	313.39	92.87	49.77	mGluR5	(i) Neurotransmitter Systems	Antagonism	Clinical Trial (NCT01019473)	Chorea	-	-	35121553, 32705582
HD_MDS_ID_0212	MCC950	N-((1,2,3,5,6,7-hexahydro-s-indacen-4-yl)carbamoyl)-4-(2-hydroxypropan-2-yl)furan-2-sulfonamide	C20H24N2O5S	CC(C1=COC(S(=O)(NC(NC2=C3CCCC3=CC4=C2CCC4)=O)=O)=C1)(O)C	(ii) Drug-like Compound / Chemical Substance	Benzene, Furan, Sulfonylurea	3.78	404.48	104.89	117.02	NLRP3	(v) Novel Targets	Inhibition	Preclinical / in vivo	Impaired Motoric Performance, General HD Phenotype	-	R6/2 (Mouse)	35219323
HD_MDS_ID_0213	Meclizine	1-((4-chlorophenyl)(phenyl)methyl)-4-(3-methylbenzyl)piperazine	C25H27ClN2	CC1=CC(CN2CCN(C(C3=CC=C(Cl)C=C3)C4=CC=CC=C4)CC2)=CC=C1	(i) Pharmaceutical Drug / Diagnostic	Benzene, Piperazine	4.32	390.95	125.9	6.48	muHTT-induced Cell Death	Target Category Unknown	Protection	in vitro	-	STHdh Q111/Q111 (Mouse)	-	31969612, 29259176
HD_MDS_ID_0214	Melatonin	N-(2-(5-methoxy-1H-indol-3-yl)ethyl)acetamide	C13H16N2O2	CC(NCCC1=CNC2=C1C=C(OC)C=C2)=O	(iii) Nutrient / Metabolite	Indole	1.86	232.28	67.18	54.12	MT1 & MT2	(v) Novel Targets	Agonism	Clinical Trial (NCT04421339)	Insomnia	-	-	35121553, 31969612
HD_MDS_ID_0215	Memantine	3,5-dimethyladamantan-1-amine	C12H21N	CC12CC3CC(CC(C2)(N)C3)(C)C1	(i) Pharmaceutical Drug / Diagnostic	Hydrocarbon, Piperidine	2.69	179.3	55.68	26.02	NMDAR	(i) Neurotransmitter Systems	Antagonism	Off-label Use	Chorea, Cognitive Decline, Impaired Motoric Performance	-	-	36009443, 35121553, 34445070, 28324302, 23417276, 19588393, 16916137
HD_MDS_ID_0216	Metformin	3-(diaminomethylidene)-1,1-dimethylguanidine	C4H11N5	CN(C(/N=C(N)\N)=N)C	(i) Pharmaceutical Drug / Diagnostic	Guanidine	-1.24	129.16	36.93	91.49	AMPK	(v) Novel Targets	Activation	Clinical Trial (NCT048266920)	Cognitive Decline	-	-	36009443, 34445070, 29620053
HD_MDS_ID_0217	Methylene Blue	N-(7-(dimethylamino)-3H-phenothiazin-3-ylidene)-N-methylmethanaminium chloride	C16H18ClN3S	CN(C1=CC2=C(N=C3C=C/C(C=C3S2)=[N+](C)/C)C=C1)C.[Cl-]	(ii) Drug-like Compound / Chemical Substance	Phenothiazine	-0.5	319.85	93.3	47.38	Hsp70 ATPase & muHTT Aggregation, muHTT-induced Cell Death	(v) Novel Targets	Inhibition, Protection	Preclinical / in vivo	Body Weight Loss, Impaired Motoric Performance	STHdh Q111/Q111 (Mouse)	Drosophila melanogaster w;uas-Httex1pQ93 (Fruit Fly), R6/2 (Mouse)	31969612, 31552448, 22875942
HD_MDS_ID_0218	Mianserin	2-methyl-1,2,3,4,10,14b-hexahydrodibenzo[c,f]pyrazino[1,2-a]azepine	C18H20N2	CN1CCN2C(C3=CC=CC=C3CC4=CC=CC=C42)C1	(i) Pharmaceutical Drug / Diagnostic	Benzene, Piperazine	2	264.36	90.2	6.48	muHTT-induced Cell Death	Target Category Unknown	Protection	in vitro	-	STHdh Q111 (Mouse)	-	29259176
HD_MDS_ID_0219	MIND4-17	5-nitro-2-((5-(phenoxymethyl)-4-phenyl-4H-1,2,4-triazol-3-yl)thio)pyridine	C20H15N5O3S	O=[N+](C1=CC=C(SC2=NN=C(COC3=CC=CC=C3)N2C4=CC=CC=C4)N=C1)[O-]	(ii) Drug-like Compound / Chemical Substance	Benzene, Pyridine, Triazine	4.15	405.43	109.52	123.95	KEAP, NRF2 signalling	(v) Novel Targets	Inhibition, Activation	in vitro	-	Microglia (YAC128; Mouse), Monocytes (HD Patient; Human)	-	28533375
HD_MDS_ID_0220	Minocycline	(4S,4aS,5aR,12aR)-4,7-bis(dimethylamino)-1,10,11,12a-tetrahydroxy-3,12-dioxo-3,4,4a,5,5a,6,12,12a-octahydrotetracene-2-carboxamide	C23H27N3O7	CN([C@H]1[C@@H]2C[C@@H]3CC4=C(N(C)C)C=CC(O)=C4C(O)=C3C([C@]2(O)C(O)=C(C(N)=O)C1=O)=O)C	(i) Pharmaceutical Drug / Diagnostic	Tetracycline	0.03	457.48	119.14	164.63	CASP1 & CASP3, Mitochondria	(ii) Mitochondrial Systems, (v) Novel Targets	Inhibition, Protection	Clinical Trials (NCT00029874, etc)	Behavioral Impairments, Psychiatric Symptoms	-	-	36009443, 35121553, 31969612, 28324302, 19588393
HD_MDS_ID_0221	Mirtazapine	2-methyl-1,2,3,4,10,14b-hexahydrobenzo[c]pyrazino[1,2-a]pyrido[3,2-f]azepine	C17H19N3	CN1CCN2C(C3=CC=CC=C3CC4=C2N=CC=C4)C1	(i) Pharmaceutical Drug / Diagnostic	Benzene, Piperazine, Pyridine	1.39	265.35	88	19.37	α2R & 5HT2AR	(i) Neurotransmitter Systems	Antagonism	Off-label Use	Depression, Insomnia, Weight Loss	-	-	35121553, 29218782, 23417276, 21163446
HD_MDS_ID_0222	Mithramycin	(2S,3S)-3-((1S,3S,4R)-3,4-dihydroxy-1-methoxy-2-oxopentyl)-2-((4-((4-((4,5-dihydroxy-4,6-dimethyltetrahydro-2H-pyran-2-yl)oxy)-5-hydroxy-6-methyltetrahydro-2H-pyran-2-yl)oxy)-5-hydroxy-6-methyltetrahydro-2H-pyran-2-yl)oxy)-6-((4-((4,5-dihydroxy-6-methyltetrahydro-2H-pyran-2-yl)oxy)-5-hydroxy-6-methyltetrahydro-2H-pyran-2-yl)oxy)-8,9-dihydroxy-7-methyl-3,4-dihydroanthracen-1(2H)-one	C52H76O24	CC1C(C(CC(O1)OC2CC(OC(C2O)C)OC3=CC4=CC5=C(C(=O)[C@H]([C@@H](C5)[C@@H](C(=O)[C@H]([C@@H](C)O)O)OC)OC6CC(C(C(O6)C)O)OC7CC(C(C(O7)C)O)OC8CC(C(C(O8)C)O)(C)O)C(=C4C(=C3C)O)O)O)O	(i) Pharmaceutical Drug / Diagnostic	Naphthalene, Sugar	-0.25	1085.15	261.33	358.2	ESET	(v) Novel Targets	Downregulation	Preclinical / in vivo	Impaired Motoric Performance, General HD Phenotype	-	R 6/2 (Mouse)	17142323, 15548647
HD_MDS_ID_0223	MK-28	(E)-4-((2-(4,6-diphenylpyrimidin-2-yl)-2-methylhydrazineylidene)methyl)benzene-1,2-diol	C24H20N4O2	CN(/N=C/C1=CC(O)=C(O)C=C1)C2=NC(C3=CC=CC=C3)=CC(C4=CC=CC=C4)=N2	(ii) Drug-like Compound / Chemical Substance	Benzene, Pyrimidine	4.69	396.44	119.33	81.84	PERK	(v) Novel Targets	Activation	Preclinical / in vivo	Impaired Motoric Performance	-	R6/2 (Mouse)	32327686
HD_MDS_ID_0224	Molsidomine	ethyl (E)-(3-morpholino-1,2,3-oxadiazol-3-ium-5-yl)carbonimidate	C9H14N4O4	CCO/C(=N/C1=C[N+](=NO1)N2CCOCC2)/[O-]	(i) Pharmaceutical Drug / Diagnostic	Morpholine, Oxadiazolium Cation	-1	242.23	59.83	87.03	muHTT & PolyQ	Target Category Unknown	Reduction	in vitro	-	HEK 293 (AR-muHTT-Q65-CFP & AR-muHTT-Q65-YFP)	-	16720620
HD_MDS_ID_0225	Myricetin	3,5,7-trihydroxy-2-(3,4,5-trihydroxyphenyl)-4H-chromen-4-one	C15H10O8	OC1=C(O)C(O)=CC(C2=C(O)C(C3=C(O)C=C(O)C=C3O2)=O)=C1	(iii) Nutrient / Metabolite	Flavonoid	1.69	318.24	80.06	151.59	CAG RNA, Translation	(iii) muHTT RNA or DNA	Binding, Prevention	Preclinical / in vivo	General HD Phenotype	-	3-NP-stressed Rats	35615642, 29172480
HD_MDS_ID_0226	Nadolol	(2R,3S)-5-(3-(tert-butylamino)-2-hydroxypropoxy)-1,2,3,4-tetrahydronaphthalene-2,3-diol	C17H27NO4	CC(C)(C)NCC(COC1=CC=CC2=C1C[C@@H]([C@@H](C2)O)O)O	(i) Pharmaceutical Drug / Diagnostic	Benzene	0.63	309.4	85.53	81.95	muHTT & PolyQ	Target Category Unknown	Reduction	in vitro	-	HEK 293 (AR-muHTT-Q65-CFP & AR-muHTT-Q65-YFP)	-	16720620
HD_MDS_ID_0227	Naphthyridine Azaquinolone	N-(7-methyl-1,8-naphthyridin-2-yl)-3-((3-oxo-3-(((7-oxo-7,8-dihydro-1,8-naphthyridin-2-yl)methyl)amino)propyl)amino)propanamide	C24H25N7O3	CC1=NC2=C(C=CC(NC(CCNCCC(NCC3=NC4=C(C=CC(N4)=O)C=C3)=O)=O)=N2)C=C1	(ii) Drug-like Compound / Chemical Substance	Naphthyridine, Naphthyridinone	1.46	459.5	129.06	141.76	POLD1 & RPA Action, Slipped-strand CAG DNA	(iii) muHTT RNA or DNA, (v) Novel Targets	Suppression, Binding	Preclinical / in vivo	General HD Phenotype	-	R6/2 (Mouse)	33284473, 33098802, 32060489, 16407992
HD_MDS_ID_0228	NCGC00099051	2-(4-chlorophenyl)-N-(2-(3,4-dimethoxyphenyl)benzo[d]oxazol-5-yl)acetamide	C23H19ClN2O4	COC1=C(C=C(C=C1)C2=NC3=C(O2)C=CC(=C3)NC(=O)CC4=CC=C(C=C4)Cl)OC	(ii) Drug-like Compound / Chemical Substance	Benzene, Benzoxazole	5.16	422.86	116.24	73.59	muHTT	Target Category Unknown	Reduction	in vitro	-	GENEA020, GM05538, iPSCs (HD Patient; Human), STHdh Q111 (Mouse)	-	33731741
HD_MDS_ID_0229	NCGC00100369	3-amino-N-(4-methoxyphenyl)-5,6,7,8,9,10-hexahydrocycloocta[b]thieno[3,2-e]pyridine-2-carboxamide	C21H23N3O2S	COC1=CC=C(NC(C2=C(N)C3=C(N=C4CCCCCCC4=C3)S2)=O)C=C1	(ii) Drug-like Compound / Chemical Substance	Benzene, Thienopyridine	4.62	381.49	111.78	105.48	muHTT	Target Category Unknown	Reduction	in vitro	-	GENEA020, GM05538, iPSCs (HD Patient; Human), STHdh Q111 (Mouse)	-	33731741
HD_MDS_ID_0230	NCGC00104681	N-(2-((2-(4-fluorophenyl)-1H-indol-3-yl)thio)ethyl)-2,3-dimethoxybenzamide	C25H23FN2O3S	COC1=CC=CC(=C1OC)C(=O)NCCSC2=C(NC3=CC=CC=C32)C4=CC=C(C=C4)F	(ii) Drug-like Compound / Chemical Substance	Benzene, Indole	5.93	450.53	125.72	88.65	muHTT	Target Category Unknown	Reduction	in vitro	-	GENEA020, GM05538, iPSCs (HD Patient; Human), STHdh Q111 (Mouse)	-	33731741
HD_MDS_ID_0231	NCGC00113437	N-(4-ethylbenzyl)-2-((4-fluorobenzyl)thio)-1-methyl-1H-benzo[d]imidazole-6-carboxamide	C25H24FN3OS	CCC1=CC=C(C=C1)CNC(=O)C2=CC3=C(C=C2)N=C(N3C)SCC4=CC=C(C=C4)F	(ii) Drug-like Compound / Chemical Substance	Benzene, Benzimidazole	5.61	433.54	124.42	72.22	muHTT	Target Category Unknown	Reduction	in vitro	-	GENEA020, GM05538, iPSCs (HD Patient; Human), STHdh Q111 (Mouse)	-	33731741
HD_MDS_ID_0232	NCGC00117428	3-benzoyl-1,1-dioxido-2-pentyl-2H-benzo[e][1,2]thiazin-4-yl propionate	C23H25NO5S	CCCCCN1C(C(C2=CC=CC=C2)=O)=C(OC(CC)=O)C3=CC=CC=C3S1(=O)=O	(ii) Drug-like Compound / Chemical Substance	Benzene, Benzothiazinedioxide	5.09	427.51	118.97	89.13	muHTT	Target Category Unknown	Reduction	in vitro	-	GENEA020, GM05538, iPSCs (HD Patient; Human), STHdh Q111 (Mouse)	-	33731741
HD_MDS_ID_0233	NCGC00117430	3-benzoyl-2-butyl-1,1-dioxido-2H-benzo[e][1,2]thiazin-4-yl acetate	C21H21NO5S	CCCCN1C(=C(C2=CC=CC=C2S1(=O)=O)OC(=O)C)C(=O)C3=CC=CC=C3	(ii) Drug-like Compound / Chemical Substance	Benzene, Benzothiazinedioxide	4.31	399.46	109.36	89.13	muHTT	Target Category Unknown	Reduction	in vitro	-	GENEA020, GM05538, iPSCs (HD Patient; Human), STHdh Q111 (Mouse)	-	33731741
HD_MDS_ID_0234	NCGC00117432	3-benzoyl-2-butyl-1,1-dioxido-2H-benzo[e][1,2]thiazin-4-yl propionate	C22H23NO5S	CCCCN1C(C(C2=CC=CC=C2)=O)=C(OC(CC)=O)C3=CC=CC=C3S1(=O)=O	(ii) Drug-like Compound / Chemical Substance	Benzene, Benzothiazinedioxide	4.7	413.49	114.17	89.13	muHTT	Target Category Unknown	Reduction	in vitro	-	GENEA020, GM05538, iPSCs (HD Patient; Human), STHdh Q111 (Mouse)	-	33731741
HD_MDS_ID_0235	NCGC00122597	(5-(((2-chlorophenyl)sulfinyl)methyl)furan-2-yl)(4-(3-(trifluoromethyl)phenyl)piperazin-1-yl)methanone	C23H20ClF3N2O3S	C1CN(CCN1C2=CC=CC(=C2)C(F)(F)F)C(=O)C3=CC=C(O3)CS(=O)C4=CC=CC=C4Cl	(ii) Drug-like Compound / Chemical Substance	Benzene, Furan, Piperazine, Sulfoxid	6.33	496.93	126.78	72.97	muHTT	Target Category Unknown	Reduction	in vitro	-	GENEA020, GM05538, iPSCs (HD Patient; Human), STHdh Q111 (Mouse)	-	33731741
HD_MDS_ID_0236	NCGC00126922	tert-butyl 4-(4-((2-(5-methoxy-1H-indol-3-yl)ethyl)carbamoyl)-1-(p-tolyl)-1H-pyrazol-5-yl)piperidine-1-carboxylate	C32H39N5O4	CC1=CC=C(C=C1)N2C(=C(C=N2)C(=O)NCCC3=CNC4=C3C=C(C=C4)OC)C5CCN(CC5)C(=O)OC(C)(C)C	(ii) Drug-like Compound / Chemical Substance	Benzene, Indole, Piperidine, Pyrazole	5.38	557.68	163.81	101.48	muHTT	Target Category Unknown	Reduction	in vitro	-	GENEA020, GM05538, iPSCs (HD Patient; Human), STHdh Q111 (Mouse)	-	33731741
HD_MDS_ID_0237	NCGC00131485	6-(3,5-difluorobenzyl)-N-(3,5-dimethoxyphenyl)-5,6,7,8-tetrahydropyrido[4,3-d]pyrimidin-2-amine	C22H22F2N4O2	COC1=CC(=CC(=C1)NC2=NC=C3CN(CCC3=N2)CC4=CC(=CC(=C4)F)F)OC	(ii) Drug-like Compound / Chemical Substance	Benzene, Piperidine, Pyrimidine	4.23	412.43	113.21	59.51	muHTT	Target Category Unknown	Reduction	in vitro	-	GENEA020, GM05538, iPSCs (HD Patient; Human), STHdh Q111 (Mouse)	-	33731741
HD_MDS_ID_0238	NCGC00136813	N-(2-(2-(4-methoxyphenyl)-6-methylthiazolo[3,2-b][1,2,4]triazol-5-yl)ethyl)pivalamide	C19H24N4O2S	CC1=C(SC2=NC(=NN12)C3=CC=C(C=C3)OC)CCNC(=O)C(C)(C)C	(ii) Drug-like Compound / Chemical Substance	Benzene, Thiazolotriazole	3.48	372.48	104.31	96.76	muHTT	Target Category Unknown	Reduction	in vitro	-	GENEA020, GM05538, iPSCs (HD Patient; Human), STHdh Q111 (Mouse)	-	33731741
HD_MDS_ID_0239	NCGC00140752	2-((5-(2-ethylphenyl)-4-imino-3-methyl-4,5-dihydro-2H-pyrazolo[3,4-d]pyrimidin-6-yl)thio)-N-(p-tolyl)acetamide	C23H24N6OS	CCC1=CC=CC=C1N2C(=N)C3=C(NN=C3N=C2SCC(=O)NC4=CC=C(C=C4)C)C	(ii) Drug-like Compound / Chemical Substance	Benzene, Pyrazolopyrimidineimine	3.95	432.54	125	124.75	muHTT	Target Category Unknown	Reduction	in vitro	-	GENEA020, GM05538, iPSCs (HD Patient; Human), STHdh Q111 (Mouse)	-	33731741
HD_MDS_ID_0240	NCGC00140755	7-(5-bromo-2-fluorophenyl)-5-(3-methoxyphenyl)-4,7-dihydrotetrazolo[1,5-a]pyrimidine	C17H13BrFN5O	COC1=CC=CC(=C1)C2=CC(N3C(=NN=N3)N2)C4=C(C=CC(=C4)Br)F	(ii) Drug-like Compound / Chemical Substance	Benzene, Dihydrotetrazolopyrimidine	3.49	402.22	97.45	64.86	muHTT	Target Category Unknown	Reduction	in vitro	-	GENEA020, GM05538, iPSCs (HD Patient; Human), STHdh Q111 (Mouse)	-	33731741
HD_MDS_ID_0241	NCGC00274038	5-(4-(morpholinomethyl)phenyl)-3-ureidothiophene-2-carboxamide	C17H20N4O3S	O=C(N)C(S1)=C(NC(N)=O)C=C1C(C=C2)=CC=C2CN3CCOCC3	(ii) Drug-like Compound / Chemical Substance	Benzene, Morpholine, Thiophene	1.11	360.43	100.43	138.92	muHTT	Target Category Unknown	Reduction	in vitro	-	GENEA020, GM05538, iPSCs (HD Patient; Human), STHdh Q111 (Mouse)	-	33731741
HD_MDS_ID_0242	NCT-504	4-((1-methyl-1H-tetrazol-5-yl)thio)-5-(3-(methylsulfonyl)phenyl)thieno[2,3-d]pyrimidine	C15H12N6O2S3	CS(C1=CC=CC(C2=CSC3=NC=NC(SC4=NN=NN4C)=C32)=C1)(=O)=O	(ii) Drug-like Compound / Chemical Substance	Benzene, Tetrazole, Thienopyrimidine	3.52	404.49	99.15	165.44	Autophagy, muHTT Aggregation, PIP4Kγ	(v) Novel Targets	Activation, Reduction, Inhibition	Preclinical / in vivo	Impaired Motoric Performance	-	Drosophila melanogaster UAS HttNT231Q128 (Fruit Fly)	29620053, 29256861
HD_MDS_ID_0243	Neflamapimod (VX-745)	5-(2,6-dichlorophenyl)-2-((2,4-difluorophenyl)thio)-6H-pyrimido[1,6-b]pyridazin-6-one	C19H9Cl2F2N3OS	ClC1=CC=CC(Cl)=C1C2=C3C=CC(SC4=C(F)C=C(F)C=C4)=NN3C=NC2=O	(ii) Drug-like Compound / Chemical Substance	Benzene, Pyrimidopyridazine	6.33	436.26	105.19	72.56	Cytokines, p38α MAPK	(v) Novel Targets	Upregulation, Inhibition	Clinical Trial (NCT03980938)	Impaired Cognitive Performance	-	-	35615642, 35121553, 32705582
HD_MDS_ID_0244	Niclosamide	5-chloro-N-(2-chloro-4-nitrophenyl)-2-hydroxybenzamide	C13H8Cl2N2O4	O=[N+]([O-])C1=CC(Cl)=C(NC(C2=C(O)C=CC(Cl)=C2)=O)C=C1	(i) Pharmaceutical Drug / Diagnostic	Benzene	3.67	327.12	81.52	95.15	muHTT Aggregation	Target Category Unknown	Inhibition	in vitro	-	HEK 293 (muHTT-Q72-GFP & muHTT-Q72-RFP; Human), Neuro2a (muHTT-Q72-GFP & muHTT-Q72-RFP; Mouse)	-	32568514
HD_MDS_ID_0245	Nicotinamide	Nicotinamide	C6H6N2O	O=C(N)C1=CN=CC=C1	(iii) Nutrient / Metabolite	Pyridine	0.18	122.12	32.33	55.98	PPARGC1A & BDNF	(ii) Mitochondrial Systems	Upregulation	Preclinical / in vivo	General HD Phenotype	-	B6.HD6/1	36009443, 31969612
HD_MDS_ID_0246	Nilotinib (AMN107)	4-methyl-N-(3-(4-methyl-1H-imidazol-1-yl)-5-(trifluoromethyl)phenyl)-3-((4-(pyridin-3-yl)pyrimidin-2-yl)amino)benzamide	C28H22F3N7O	CC1=C(NC2=NC=CC(C3=CN=CC=C3)=N2)C=C(C(NC4=CC(N5C=C(C)N=C5)=CC(C(F)(F)F)=C4)=O)C=C1	(i) Pharmaceutical Drug / Diagnostic	Benzene, Imidazole, Pyridine, Pyrimidine	7.32	529.52	141.08	97.62	BCR-ABL TKI	(v) Novel Targets	Inhibition	Clinical Trial (NCT03764215)	Impaired Motoric Performance	-	-	36009443, 35615642, 35121553, 32705582
HD_MDS_ID_0247	N-methylquipazine	2-(4-methylpiperazin-1-yl)quinoline	C14H17N3	CN1CCN(C2=NC3=CC=CC=C3C=C2)CC1	(ii) Drug-like Compound / Chemical Substance	Piperazine, Quinoline	1.22	227.3	78	19.37	muHTT-induced Cell Death	Target Category Unknown	Protection	in vitro	-	STHdh Q111 (Mouse)	-	29259176
HD_MDS_ID_0248	Nogalamycin	methyl (2R,3S,4R,5R,6R,11S,13S,14R)-4-(dimethylamino)-3,5,8,10,13-pentahydroxy-6,13-dimethyl-9,16-dioxo-11-(((2R,3R,4R,5S,6S)-3,4,5-trimethoxy-4,6-dimethyltetrahydro-2H-pyran-2-yl)oxy)-3,4,5,6,9,11,12,13,14,16-decahydro-2H-2,6-epoxytetraceno[1,2-b]oxocine-14-carboxylate	C39H49NO16	C[C@H]1[C@H](OC)[C@@](C)(OC)[C@@H](OC)[C@H](O[C@H]2C[C@](C)(O)[C@H](C(OC)=O)C3=CC4=C(C(C5=C(O)C=C6C(O[C@H]7[C@@H](O)[C@H](N(C)C)[C@@H](O)[C@]6(C)O7)=C5C4=O)=O)C(O)=C23)O1	(i) Pharmaceutical Drug / Diagnostic	Anthracycline	0.71	787.8	191.81	229.44	H3K9me3 Levels, SETDB1	(v) Novel Targets	Reduction, Downregulation	Preclinical / in vivo	Impaired Motoric Performance, General HD Phenotype	-	Drosophila melanogaster UAS p127Q (Fruit Fly), R6/2 (Mouse)	33771089, 28593442
HD_MDS_ID_0249	Nortriptyline	3-(10,11-dihydro-5H-dibenzo[a,d][7]annulen-5-ylidene)-N-methylpropan-1-amine	C19H21N	CNCC/C=C1C2=CC=CC=C2CCC3=CC=CC=C3\1	(i) Pharmaceutical Drug / Diagnostic	Benzene	3.83	263.38	86.06	12.03	muHTT-induced Cell Death	Target Category Unknown	Protection	in vitro	-	STHdh Q111/Q111 (Mouse)	-	31969612, 20833817
HD_MDS_ID_0250	NV-5138	(S)-2-amino-5,5-difluoro-4,4-dimethylpentanoic acid	C7H13F2NO2	CC(C[C@H](N)C(O)=O)(C(F)F)C	(ii) Drug-like Compound / Chemical Substance	Amino Acid	1.92	181.18	40.08	63.32	mTORC1	(v) Novel Targets	Activation	Preclinical / in vivo	HD-related Cardiac Failure	-	N171-82Q (Mouse)	36037192, 30990795, 30858438
HD_MDS_ID_0251	Olanzapine	2-methyl-4-(4-methylpiperazin-1-yl)-10H-benzo[b]thieno[2,3-e][1,4]diazepine	C17H20N4S	CC1=CC2=C(NC3=CC=CC=C3N=C2N4CCN(C)CC4)S1	(i) Pharmaceutical Drug / Diagnostic	Benzodiazepine, Piperazine, Thiophene	1.92	312.43	107.89	59.11	DR & 5HT1AR & 5HT2AR	(i) Neurotransmitter Systems	Antagonism	Clinical (Case Studies, PMID 11012330, etc)	Agressive Outbursts, Body Weight Loss, Chorea, Depression, Insomnia, Irritability	-	-	35615642, 35121553, 29218782, 28324302, 23417276, 11012330
HD_MDS_ID_0252	Olesoxime	(8S,9S,10R,13R,14S,17R)-10,13-dimethyl-17-((R)-6-methylheptan-2-yl)-1,2,6,7,8,9,10,11,12,13,14,15,16,17-tetradecahydro-3H-cyclopenta[a]phenanthren-3-one oxime	C27H45NO	C[C@@H]([C@H]1CC[C@@H]2[C@]1(C)CC[C@H]3[C@H]2CCC4=CC(CC[C@]34C)=NO)CCCC(C)C	(ii) Drug-like Compound / Chemical Substance	Steran	7.86	399.65	126.87	32.59	Calpain Proteolytic System, muHTT Production	(v) Novel Targets	Suppression, Prevention	Preclinical / in vivo	General HD Phenotype	-	Hdh Q111 (Mouse) & BACHD (Rat)	35395400, 27141414
HD_MDS_ID_0253	Oligomycin	(4E,5'R,6S,6'R,7R,8R,11S,12R,14S,15R,16S,18E,20Z,22R,25S,27S,28R)-22-ethyl-7,11,14,15-tetrahydroxy-6'-(2-hydroxypropyl)-5',6,8,10,12,14,16,28,29-nonamethyl-3',4',5',6'-tetrahydro-2,26-dioxaspiro[bicyclo[23.3.1]nonacosane-27,2'-pyran]-4,18,20-triene-3,9,13-trione	C45H74O11	CC[C@@H]/1CC[C@H]2C(C([C@H]([C@@]3(O2)CC[C@H]([C@H](O3)CC(C)O)C)C)OC(=O)/C=C/[C@@H]([C@H]([C@H](C(=O)C([C@@H]([C@H](C(=O)[C@@]([C@@H]([C@H](C/C=C/C=C1)C)O)(C)O)C)O)C)C)O)C)C	(ii) Drug-like Compound / Chemical Substance	Hydrocarbon, Tetrahydropyrane	5.88	791.06	220.41	180.05	CASPs Activation, muHTT-induced Cell Death	(v) Novel Targets	Reduction, Prevention	in vitro	-	N548, PC12 (muHTT-Q103; Rat)	-	26428929, 17726098
HD_MDS_ID_0254	Ouabain	4-((1R,3S,5S,8R,9S,10R,11R,13R,14S,17R)-1,5,11,14-tetrahydroxy-10-(hydroxymethyl)-13-methyl-3-(((2R,3R,4R,5R,6S)-3,4,5-trihydroxy-6-methyltetrahydro-2H-pyran-2-yl)oxy)hexadecahydro-1H-cyclopenta[a]phenanthren-17-yl)furan-2(5H)-one	C29H44O12	C[C@H]1[C@@H]([C@H]([C@H]([C@@H](O1)O[C@H]2C[C@H]([C@@]3([C@@H]4[C@@H](CC[C@@]3(C2)O)[C@]5(CC[C@@H]([C@]5(C[C@H]4O)C)C6=CC(=O)OC6)O)CO)O)O)O)O	(i) Pharmaceutical Drug / Diagnostic	Dihydrofuranone, Steran, Sugar	-1.51	584.65	140.66	206.6	muHTT Aggregation	Target Category Unknown	Reduction	in vitro	-	Neural Cells (UAS-muHTT-Q138-RFP; Drosophila melanogaster, Fruit Fly)	-	21909362
HD_MDS_ID_0255	Panobinostat (LBH589)	(E)-N-hydroxy-3-(4-(((2-(2-methyl-1H-indol-3-yl)ethyl)amino)methyl)phenyl)acrylamide	C21H23N3O2	CC1=C(CCNCC2=CC=C(/C=C/C(NO)=O)C=C2)C3=CC=CC=C3N1	(ii) Drug-like Compound / Chemical Substance	Benzene, Indole	3.07	349.43	103.76	77.15	HDAC	(v) Novel Targets	Nonselective Inhibition	Preclinical / in vivo	Behavioiral Impairment, Neuronal Shrinkage	-	CAG 140 & R6/2 (Mice)	36009443, 27983565
HD_MDS_ID_0256	Papaverine	1-(3,4-dimethoxybenzyl)-6,7-dimethoxyisoquinoline	C20H21NO4	COC1=C(OC)C=C(CC2=NC=CC3=CC(OC)=C(OC)C=C32)C=C1	(i) Pharmaceutical Drug / Diagnostic	Benzene, Isoquinoline	3.86	339.39	97.16	49.81	muHTT-induced Cell Death	Target Category Unknown	Protection	in vitro	-	STHdh Q111 (Mouse)	-	29259176
HD_MDS_ID_0257	Paroxetine	(3S,4R)-3-((benzo[d][1,3]dioxol-5-yloxy)methyl)-4-(4-fluorophenyl)piperidine	C19H20FNO3	FC(C=C1)=CC=C1[C@H]2[C@H](COC3=CC4=C(OCO4)C=C3)CNCC2	(i) Pharmaceutical Drug / Diagnostic	Benzene, Benzodioxole, Piperidine	3.37	329.37	92.08	39.72	SERT, BDNF	(i) Neurotransmitter Systems	Inhibition, Increase	Preclinical / in vivo	Depression	-	N171-N82Q (Mouse)	36009443, 29218782, 15048901
HD_MDS_ID_0258	PBF-999 (Unii-DY6W3nqa36)	5-bromo-N4-(prop-2-yn-1-yl)-2-(1H-1,2,4-triazol-1-yl)pyrimidine-4,6-diamine	C9H8BrN7	C#CCNC1=NC(N2C=NC=N2)=NC(N)=C1Br	(ii) Drug-like Compound / Chemical Substance	Pyrimidine, Triazole	0.34	294.11	66.14	94.54	PDE10A, A2AR	(v) Novel Targets	Inhibition, Antagonism	Clinical Trial (NCT02208934)	General HD Phenotype	-	-	35121553
HD_MDS_ID_0259	PBR-06 F-18	N-(2,5-dimethoxybenzyl)-2-(fluoro-18F)-N-(2-phenoxyphenyl)acetamide	C23H22FNO4	COC1=CC(CN(C(C[18F])=O)C2=CC=CC=C2OC3=CC=CC=C3)=C(OC)C=C1	(ii) Drug-like Compound / Chemical Substance	Benzene	5.27	394.43	109.69	48	TPSO	(v) Novel Targets	Tracing	Preclinical Diagnostic / PET Tracer	Activated Microglia Detection	-	BACHD & R6/2 (Mice)	29860333
HD_MDS_ID_0260	PBT2	5,7-dichloro-2-((dimethylamino)methyl)quinolin-8-ol	C12H12Cl2N2O	CN(CC1=NC2=C(C(Cl)=CC(Cl)=C2O)C=C1)C	(ii) Drug-like Compound / Chemical Substance	Quinoline	3.16	271.14	71.26	36.36	Metal-induced muHTT Aggregation, ROS	(iv) muHTT Protein	Prevention, Decrease	Clinical Trial (NCT01590888)	Brain Deterioration	-	-	35615642, 35121553, 32705582, 28324302
HD_MDS_ID_0261	PD-168,077	N-((4-(2-cyanophenyl)piperazin-1-yl)methyl)-3-methylbenzamide	C20H22N4O	CC1=CC(C(NCN2CCN(C3=CC=CC=C3C#N)CC2)=O)=CC=C1	(ii) Drug-like Compound / Chemical Substance	Benzene, Piperazine	1.61	334.41	104.9	59.37	muHTT-induced Cell Death	Target Category Unknown	Protection	in vitro	-	STHdh Q111 (Mouse)	-	29259176
HD_MDS_ID_0262	PG3d	5-benzyl-4-hydroxy-2-(phenylethynyl)-6H-1,3-oxazin-6-one	C19H13NO3	OC(N=C1C#CC2=CC=CC=C2)=C(CC3=CC=CC=C3)C(O1)=O	(ii) Drug-like Compound / Chemical Substance	Benzene, Oxazinone	2.81	303.31	86.67	63.33	proCASP6	(v) Novel Targets	Inhibition	in vitro	-	COS-7 (muHTT1-1212; Monkey)	-	31353319
HD_MDS_ID_0263	PGL-001	methyl 3-((6-(phenylcarbamoyl)benzo[d]thiazol-2-yl)carbamoyl)benzoate	C23H17N3O4S	O=C(C1=CC(C(OC)=O)=CC=C1)NC2=NC3=C(C=C(C(NC4=CC=CC=C4)=O)C=C3)S2	(ii) Drug-like Compound / Chemical Substance	Benzene, Benzothiazole	4.21	431.46	119.33	125.63	muHTT Aggregation	Target Category Unknown	Inhibition	in vitro	-	293 Tet-off Cells (muHTT-Q51)		12200548
HD_MDS_ID_0264	PGL-005	3-amino-N-(4-(6-methylbenzo[d]thiazol-2-yl)phenyl)benzamide	C21H17N3OS	CC(C=C1)=CC2=C1N=C(C3=CC=C(NC(C4=CC(N)=CC=C4)=O)C=C3)S2	(ii) Drug-like Compound / Chemical Substance	Benzene, Benzothiazole	4.92	359.44	108.64	96.25	muHTT Aggregation	Target Category Unknown	Inhibition	in vitro	-	293 Tet-off Cells (muHTT-Q51)		12200548
HD_MDS_ID_0265	PGL-016	6,6'-thiobis(benzo[d]thiazol-2-amine)	C14H10N4S3	NC1=NC2=C(C=C(SC3=CC4=C(N=C(N)S4)C=C3)C=C2)S1	(ii) Drug-like Compound / Chemical Substance	Benzothiazole	4.24	330.45	92.17	159.6	muHTT Aggregation	Target Category Unknown	Inhibition	in vitro	-	293 Tet-off Cells (muHTT-Q51)		12200548
HD_MDS_ID_0266	PGL-034	[6,6'-bibenzo[d]thiazole]-2,2'-diamine	C14H10N4S2	NC1=NC2=C(C=C(C3=CC4=C(N=C(N)S4)C=C3)C=C2)S1	(ii) Drug-like Compound / Chemical Substance	Benzothiazole	3.75	298.39	87.04	134.3	muHTT Aggregation	Target Category Unknown	Inhibition	in vitro	-	293 Tet-off Cells (muHTT-Q51)		12200548
HD_MDS_ID_0267	PGL-072	3-methoxy-N-(4-(6-methylbenzo[d]thiazol-2-yl)phenyl)benzamide	C22H18N2O2S	CC(C=C1)=CC2=C1N=C(C3=CC=C(NC(C4=CC(OC)=CC=C4)=O)C=C3)S2	(ii) Drug-like Compound / Chemical Substance	Benzene, Benzothiazole	5.34	374.46	110.73	79.46	muHTT Aggregation	Target Category Unknown	Inhibition	in vitro	-	293 Tet-off Cells (muHTT-Q51)		12200548
HD_MDS_ID_0268	PGL-077	(E)-4-(((4-(benzo[d]thiazol-2-yl)phenyl)imino)methyl)-2,6-dibromobenzene-1,3-diol	C20H12Br2N2O2S	BrC1=C(O)C(Br)=CC(/C=N/C(C=C2)=CC=C2C3=NC4=C(C=CC=C4)S3)=C1O	(ii) Drug-like Compound / Chemical Substance	Benzene, Benzothiazole	6.65	504.19	118.2	93.95	muHTT Aggregation	Target Category Unknown	Inhibition	in vitro	-	293 Tet-off Cells (muHTT-Q51)		12200548
HD_MDS_ID_0269	PGL-317	2,2'-(1,3-phenylene)bis(benzo[d]thiazol-6-amine)	C20H14N4S2	NC(C=C1)=CC2=C1N=C(C3=CC(C(S4)=NC5=C4C=C(N)C=C5)=CC=C3)S2	(ii) Drug-like Compound / Chemical Substance	Benzene, Benzothiazole	5.42	374.48	112.48	134.3	muHTT Aggregation	Target Category Unknown	Inhibition	in vitro	-	293 Tet-off Cells (muHTT-Q51)		12200548
HD_MDS_ID_0270	PGL-374	benzo[d]thiazole-2,5,6-triamine	C7H8N4S	C1=C(C(=CC2=C1N=C(S2)N)N)N	(ii) Drug-like Compound / Chemical Substance	Benzothiazole	1.07	180.23	52.83	119.19	muHTT Aggregation	Target Category Unknown	Inhibition	in vitro	-	293 Tet-off Cells (muHTT-Q51)		12200548
HD_MDS_ID_0271	Piceatannol	(E)-4-(3,5-dihydroxystyryl)benzene-1,2-diol	C14H12O4	C1=CC(=C(C=C1/C=C/C2=CC(=CC(=C2)O)O)O)O	(iii) Nutrient / Metabolite	Stilbene	2,46	244.24	69.9	80.92	muHTT & PolyQ	Target Category Unknown	Reduction	in vitro	-	HEK 293 (AR-muHTT-Q65-CFP & AR-muHTT-Q65-YFP)	-	16720620
HD_MDS_ID_0272	Pimozide	1-(1-(4,4-bis(4-fluorophenyl)butyl)piperidin-4-yl)-1,3-dihydro-2H-benzo[d]imidazol-2-one	C28H29F2N3O	C1CN(CCC1N2C3=CC=CC=C3NC2=O)CCCC(C4=CC=C(C=C4)F)C5=CC=C(C=C5)F	(i) Pharmaceutical Drug / Diagnostic	Benzene, Benzimidazolinone, Piperidine	6.32	461.55	135.86	41.03	5HT2AR	(i) Neurotransmitter Systems	Antagonism	Off-label Use	Chorea	-	-	35121553, 28324302, 23417276
HD_MDS_ID_0273	Pizotifen	4-(9,10-dihydro-4H-benzo[4,5]cyclohepta[1,2-b]thiophen-4-ylidene)-1-methylpiperidine	C19H21NS	CN1CC/C(CC1)=C2C3=C(SC=C3)CCC4=CC=CC=C4/2	(i) Pharmaceutical Drug / Diagnostic	Benzene, Piperidine, Thiophene	3.99	295.44	95.45	31.48	muHTT-induced Cell Death	Target Category Unknown	Protection	in vitro	-	STHdh Q111/Q111 (Mouse)	-	31969612
HD_MDS_ID_0274	Posiphen	(3aR,8aS)-1,3a,8-trimethyl-1,2,3,3a,8,8a-hexahydropyrrolo[2,3-b]indol-5-yl phenylcarbamate	C20H23N3O2	C[C@]12CCN(C)[C@H]1N(C)C3=C2C=C(OC(NC4=CC=CC=C4)=O)C=C3	(ii) Drug-like Compound / Chemical Substance	Benzene, Pyrrolidine	2.71	337.42	106.15	44.81	IRE/IRP1 complex, muHTT mRNA Translation	(iii) muHTT mRNA or DNA , (v) Novel Targets	Binding, Downregulation	in vitro	-	RUES2-Q150 (Human)	-	35395400, 34959389
HD_MDS_ID_0275	Pramipexole	(S)-N6-propyl-4,5,6,7-tetrahydrobenzo[d]thiazole-2,6-diamine	C10H17N3S	CCCN[C@H]1CCC2=C(C1)SC(=N2)N	(i) Pharmaceutical Drug / Diagnostic	Thiazole	1.59	211.33	61.17	79.18	D2R & D3R, soluble muHTT	(i) Neurotransmitter Systems	Agonism, Reduction	Preclinical / in vivo	Impaired Motoric Performance	-	R6/1 (Mouse)	29620053, 29056363
HD_MDS_ID_0276	PRE-084	2-morpholinoethyl 1-phenylcyclohexane-1-carboxylate	C19H27NO3	O=C(OCCN1CCOCC1)C2(C3=CC=CC=C3)CCCCC2	(ii) Drug-like Compound / Chemical Substance	Benzene, Morpholine	2.38	317.42	93.93	38.77	NF-κb, σ1R	(v) Novel Targets	Activation, Agonism	in vitro	-	PC6.3 (Rat), Corticostriatal Cells (YAC128; Mouse)	-	33070647, 29177899, 23703391
HD_MDS_ID_0277	Prednisolone	(8S,9S,10R,11S,13S,14S,17R)-11,17-dihydroxy-17-(2-hydroxyacetyl)-10,13-dimethyl-6,7,8,9,10,11,12,13,14,15,16,17-dodecahydro-3H-cyclopenta[a]phenanthren-3-one	C21H28O5	C[C@]12C[C@H](O)[C@H]3[C@@H](CCC4=CC(C=C[C@]34C)=O)[C@@H]1CC[C@]2(O)C(CO)=O	(i) Pharmaceutical Drug / Diagnostic	Steran	1.56	360.44	97.06	94.83	muHTT-induced Cell Death	Target Category Unknown	Protection	in vitro	-	STHdh Q111 (Mouse)	-	29259176
HD_MDS_ID_0278	Pridopidine (TV-7820)	4-(3-(methylsulfonyl)phenyl)-1-propylpiperidine	C15H23NO2S	CCCN1CCC(C2=CC(S(=O)(C)=O)=CC=C2)CC1	(ii) Drug-like Compound / Chemical Substance	Benzene, Piperidine	3.38	281.41	82.85	45.76	D2R, σ1R, BDNF Production	(i) Neurotransmitter Systems, (v) Novel Targets	Stabilization, Activation, Promotion	Clinical Trials (NCT04556656, etc)	Impaired Motoric Performance	-	-	35615642, 35121553, 34445070, 32705582, 28324302
HD_MDS_ID_0279	Primidone	5-ethyl-5-phenyldihydropyrimidine-4,6(1H,5H)-dione	C12H14N2O2	CCC1(C(=O)NCNC1=O)C2=CC=CC=C2	(i) Pharmaceutical Drug / Diagnostic	Benzene, Pyrimidindione	-0.22	218.25	67.05	58.2	CASPs Activation	(v) Novel Targets	Reduction	in vitro	-	PC12 (muHTT-Q103; Rat)	-	26428929
HD_MDS_ID_0280	Proscillaridin A	5-((3S,8R,9S,10R,13R,14S,17R)-14-hydroxy-10,13-dimethyl-3-(((2R,3R,4R,5R,6S)-3,4,5-trihydroxy-6-methyltetrahydro-2H-pyran-2-yl)oxy)-2,3,6,7,8,9,10,11,12,13,14,15,16,17-tetradecahydro-1H-cyclopenta[a]phenanthren-17-yl)-2H-pyran-2-one	C30H42O8	C[C@H]1[C@@H]([C@H]([C@H]([C@@H](O1)O[C@H]2CC[C@@]3([C@H]4CC[C@@]5([C@H](CC[C@@]5([C@@H]4CCC3=C2)O)C6=COC(=O)C=C6)C)C)O)O)O	(i) Pharmaceutical Drug / Diagnostic	Dihydropyranone, Steran, Sugar	3.01	530.65	140.6	129.59	muHTT Aggregation	Target Category Unknown	Reduction	in vitro	-	Neural Cells (UAS-muHTT-Q138-RFP; Drosophila melanogaster, Fruit Fly)	-	21909362
HD_MDS_ID_0281	Pyrazole Derivative 4f	(2-aminothiazol-4-yl)(3-hydroxy-3-(trifluoromethyl)-3,3a,4,5,6,7-hexahydro-2H-indazol-2-yl)methanone	C12H13F3N4O2S	O=C(C1=CSC(N)=N1)N2N=C3CCCCC3C2(O)C(F)(F)F	(ii) Drug-like Compound / Chemical Substance	Dihydropyrazole, Thiazole	2.49	334.32	81.35	120.05	muHTT Toxicity	Target Category Unknown	Prevention	Preclinical / in vivo	Body Weight Loss, Brain Deterioration	-	R6/2 (Mouse)	24900595
HD_MDS_ID_0282	Quercetin	2-(3,4-dihydroxyphenyl)-3,5,7-trihydroxy-4H-chromen-4-one	C15H10O7	O=C(C1=C(O)C=C(O)C=C1O2)C(O)=C2C3=CC(O)=C(O)C=C3	(iii) Nutrient / Metabolite	Flavonoid	1.99	302.24	78.03	131.36	Oxidative Stress	(ii) Mitochondrial Systems	Reduction	Preclinical / in vivo	General HD Phenotype	-	3-NP-stressed Wistar Rats	36009443, 33498503, 23220257
HD_MDS_ID_0283	Quetiapine	2-(2-(4-(dibenzo[b,f][1,4]thiazepin-11-yl)piperazin-1-yl)ethoxy)ethan-1-ol	C21H25N3O2S	OCCOCCN1CCN(C2=NC3=CC=CC=C3SC4=CC=CC=C42)CC1	(i) Pharmaceutical Drug / Diagnostic	Dibenzothiazepine, Piperazine	1.71	383.51	119.8	73.6	5HT2AR	(i) Neurotransmitter Systems	Antagonism	Off-label Use	Aggressive Outbursts, Chorea, Irritability, Psychosis	-	-	35121553, 29218782, 28324302, 23417276
HD_MDS_ID_0284	Quinidine	(1S)-(6-methoxyquinolin-4-yl)((2R,4S,5R)-5-vinylquinuclidin-2-yl)methanol	C20H24N2O2	COC1=CC2=C([C@H](O)[C@H]3C[C@@H]4CCN3C[C@@H]4C=C)C=CN=C2C=C1	(i) Pharmaceutical Drug / Diagnostic	Piperidine, Quinoline	2.47	324.42	99.73	45.59	Voltage-gated Na+ Ion Channels	(i) Neurotransmitter Systems	Inhibition	Clinical Trial (NCT03854019)	Irritability	-	-	36009443, 32705582
HD_MDS_ID_0285	Ramelteon	(S)-N-(2-(1,6,7,8-tetrahydro-2H-indeno[5,4-b]furan-8-yl)ethyl)propionamide	C16H21NO2	CCC(NCC[C@@H]1CCC2=C1C3=C(OCC3)C=C2)=O	(i) Pharmaceutical Drug / Diagnostic	Dihydrobenzofuran	2.57	259.34	75.45	38.33	MT1R & MT2R	(v) Novel Targets	Agonism	Clinical Trial (NCT00907595)	General HD Phenotype	-	-	35121553
HD_MDS_ID_0286	Remacemide	2-amino-N-(1,2-diphenylpropan-2-yl)acetamide	C17H20N2O	CC(C1=CC=CC=C1)(NC(CN)=O)CC2=CC=CC=C2	(ii) Drug-like Compound / Chemical Substance	Benzene	2.11	268.35	80.72	55.12	NMDAR	(i) Neurotransmitter Systems	Antagonsim	Clinical Trial (NCT00608881)	Chorea	-	-	29218782, 21163446, 19588393
HD_MDS_ID_0287	Repaglinide	(S)-2-ethoxy-4-(2-((3-methyl-1-(2-(piperidin-1-yl)phenyl)butyl)amino)-2-oxoethyl)benzoic acid	C27H36N2O4	CCOC1=C(C(O)=O)C=CC(CC(N[C@H](C2=CC=CC=C2N3CCCCC3)CC(C)C)=O)=C1	(i) Pharmaceutical Drug / Diagnostic	Benzene, Piperidine	4.51	452.59	135.45	78.87	ATF6-DREAM Interaction	(v) Novel Targets	Inhibition	Preclinical / in vivo	Impaired Motoric Performance, General HD Phenotype	-	R6/2 (Mouse)	31086218, 26752648
HD_MDS_ID_0288	Resveratrol	(E)-5-(4-hydroxystyryl)benzene-1,3-diol	C14H12O3	OC1=CC(/C=C/C2=CC=C(O)C=C2)=CC(O)=C1	(iii) Nutrient / Metabolite	Stilbene	2.76	228.24	67.88	60.69	AMPK & SIRT1, BDNF, ERK, Mitochondrial Membrane Potential, PPARGC1A & NRF2	(ii) Mitochondrial Systems, (v) Novel Targets	Activation, Increase, Activation, Restoration, Induction	Clinical Trial (NCT02336633)	General HD Phenotype	-	-	36009443, 34445070, 32705582, 28324302, 20952447
HD_MDS_ID_0289	RGFP966	(E)-N-(2-amino-4-fluorophenyl)-3-(1-cinnamyl-1H-pyrazol-4-yl)acrylamide	C21H19FN4O	O=C(NC1=C(N)C=C(F)C=C1)/C=C/C(C=N2)=CN2C/C=C/C3=CC=CC=C3	(ii) Drug-like Compound / Chemical Substance	Benzene, Pyrazole	3.99	362.4	106.2	72.94	HDAC3	(v) Novel Targets	Inhibition	Preclinical / in vivo	Brain Deterioration, Impaired Motoric Performance	-	N171-82Q (Mouse)	36009443
HD_MDS_ID_0290	Rilmenidine	N-(dicyclopropylmethyl)-4,5-dihydrooxazol-2-amine	C10H16N2O	C1CC1C(C2CC2)NC3=NCCO3	(i) Pharmaceutical Drug / Diagnostic	Dihydroxazole	0.64	180.25	54.74	33.62	Autophagy, muHTT	(v) Novel Targets	Activation, Reduction	Preclinical / in vivo	Impaired Motoric Performance	-	N171-82Q (Mouse)	29620053, 20190273
HD_MDS_ID_0291	Riluzole	6-(trifluoromethoxy)benzo[d]thiazol-2-amine	C8H5F3N2OS	FC(F)(F)OC1=CC(SC(N)=N2)=C2C=C1	(i) Pharmaceutical Drug / Diagnostic	Benzothiazole	4.05	234.2	50.71	76.38	EAAT2 & NMDAR & Sodium Channels	(i) Neurotransmitter Systems	Inhibition	Clinical Trial (NCT00277602)	Chorea, Neuron Excitotoxicity	-	-	36009443, 35121553, 29218782, 28324302, 19588393
HD_MDS_ID_0292	Risperidone	3-(2-(4-(6-fluorobenzo[d]isoxazol-3-yl)piperidin-1-yl)ethyl)-2-methyl-6,7,8,9-tetrahydro-4H-pyrido[1,2-a]pyrimidin-4-one	C23H27FN4O2	CC1=C(CCN2CCC(C3=NOC4=C3C=CC(F)=C4)CC2)C(N5CCCCC5=N1)=O	(i) Pharmaceutical Drug / Diagnostic	Benzisoxazole, Pyrimidinone	3.63	410.48	117.71	64.16	DR	(i) Neurotransmitter Systems	Antagonism	Clinical (Case Studies, PMID 9934953, etc)	Agressive Outbursts, Chorea, Irritability	-	-	35615642, 35121553, 32705582, 29218782, 28324302, 23417276
HD_MDS_ID_0293	Rivastigmine	(S)-3-(1-(dimethylamino)ethyl)phenyl ethyl(methyl)carbamate	C14H22N2O2	CCN(C(OC1=CC=CC([C@@H](N(C)C)C)=C1)=O)C	(i) Pharmaceutical Drug / Diagnostic	Benzene	2.44	250.34	73.12	32.78	BChE, σ1R	(i) Neurotransmitter Systems, (v) Novel Targets	Inhibition, Agonism	Off-label Use	Cognitive Dysfunction, Functional Disability, Impaired Motoric Performance	-	-	35121553, 29218782, 28324302, 23417276
HD_MDS_ID_0294	Roflumilast	3-(cyclopropylmethoxy)-N-(3,5-dichloropyridin-4-yl)-4-(difluoromethoxy)benzamide	C17H14Cl2F2N2O3	O=C(NC1=C(Cl)C=NC=C1Cl)C2=CC(OCC3CC3)=C(OC(F)F)C=C2	(i) Pharmaceutical Drug / Diagnostic	Benzene, Pyridine	5.62	403.21	93.86	60.45	PDE4	(v) Novel Targets	Activation, Inhibition	in vitro	-	E18 (muHTTN90-Q73; Rat)	-	20581077
HD_MDS_ID_0295	Rolipram	4-(3-(cyclopentyloxy)-4-methoxyphenyl)pyrrolidin-2-one	C16H21NO3	COC1=C(C=C(C=C1)C2CC(=O)NC2)OC3CCCC3	(ii) Drug-like Compound / Chemical Substance	Benzene, Pyrrolidinone	2.24	275.34	80.73	47.56	PDE4, PKA	(v) Novel Targets	Inhibition, Activation	Preclinical / in vivo	General HD Phenotype	-	R6/2 (Mouse)	29620053, 20581077
HD_MDS_ID_0296	Rotenone	(2R,6aS,12aS)-8,9-dimethoxy-2-(prop-1-en-2-yl)-1,2,12,12a-tetrahydrochromeno[3,4-b]furo[2,3-h]chromen-6(6aH)-one	C23H22O6	CC(=C)[C@H]1CC2=C(O1)C=CC3=C2O[C@@H]4COC5=CC(=C(C=C5[C@@H]4C3=O)OC)OC	(ii) Drug-like Compound / Chemical Substance	Benzadihydrofuran, Benzodihydropyrane	3.7	394.42	106.15	63.22	CASP Activation, AKT & ERK	(v) Novel Targets	Suppression, Activation	Preclinical / in vivo	General HD Phenotype	-	Caenorhabditis elegans (Nematode), Drosophila melanogaster (Fruit Fly)	17726098
HD_MDS_ID_0297	SAGE-718	(3S,8S,9S,10R,13R,14S,17R)-3,10,13-trimethyl-17-((2R,5S)-6,6,6-trifluoro-5-hydroxy-5-methylhexan-2-yl)-2,3,4,7,8,9,10,11,12,13,14,15,16,17-tetradecahydro-1H-cyclopenta[a]phenanthren-3-ol	C27H43F3O2	C[C@@]12C(C[C@](C)(CC1)O)=CC[C@@]3([C@@]2(CC[C@]4([C@]3(CC[C@@H]4[C@H](C)CC[C@@](C)(C(F)(F)F)O)[H])C)[H])[H]	(ii) Drug-like Compound / Chemical Substance	Steran	8.31	456.62	125.04	40.46	NMDAR	(i) Neurotransmitter Systems	Positive Allosteric Modulation	Clinical Trial (NCT03787758)	Neurologoical Disorders	-	-	35785990, 35615642, 35121553, 32705582
HD_MDS_ID_0298	SB 203186	2-(piperidin-1-yl)ethyl 1H-indole-3-carboxylate	C16H20N2O2	O=C(C1=CNC2=CC=CC=C21)OCCN3CCCCC3	(ii) Drug-like Compound / Chemical Substance	Indole, Piperidine	2.43	272.34	83.12	45.33	muHTT-induced Cell Death	Target Category Unknown	Protection	in vitro	-	STHdh Q111 (Mouse)	-	29259176
HD_MDS_ID_0299	Securinine	(6S,11aR,11bS)-9,10,11,11a-tetrahydro-8H-6,11b-methanofuro[2,3-c]pyrido[1,2-a]azepin-2(6H)-one	C13H15NO2	C1CCN2[C@H](C1)[C@]34C[C@H]2C=CC3=CC(=O)O4	(ii) Drug-like Compound / Chemical Substance	Furanone, Piperidine, Pyrrolidine	1.02	217.26	63.33	29.54	muHTT Toxicity, PDI	(v) Novel Targets	Reduction, Inhibition	in vitro	-	PC12 (muHTT-Q103; Rat)	-	26500720
HD_MDS_ID_0300	Selisistat (EX527)	6-chloro-2,3,4,9-tetrahydro-1H-carbazole-1-carboxamide	C13H13ClN2O	ClC1=CC2=C(C=C1)NC3=C2CCCC3C(N)=O	(ii) Drug-like Compound / Chemical Substance	Indole	2.73	248.71	68.46	58.88	SIRT1 & SIRT2	(v) Novel Targets	Inhibition	Clinical Trials (NCT01485952, etc)	Impaired Motoric Performance	-	R6/2 (Mouse)	36009443, 35121553, 32705582, 31969612, 24436303
HD_MDS_ID_0301	Sertraline	(1S,4S)-4-(3,4-dichlorophenyl)-N-methyl-1,2,3,4-tetrahydronaphthalen-1-amine	C17H17Cl2N	CN[C@H]1CC[C@@H](C2=CC(Cl)=C(Cl)C=C2)C3=CC=CC=C13	(i) Pharmaceutical Drug / Diagnostic	Benzene	4.86	306.23	85.99	12.03	SERT, BDNF	(i) Neurotransmitter Systems	Inhibition, Increase	Clinical (Case Study, PMID 12218715)	Depression, Obsessive Compulsive Disorder	-	-	36009443, 35615642, 35121553, 23417276, 12218715
HD_MDS_ID_0302	Sirolimus (Rapamycin)	(1R,9S,12S,15R,16E,18R,19R,21R,23S,24E,26E,28E,30S,32S,35R)-1,18-dihydroxy-12-[(2R)-1-[(1S,3R,4R)-4-hydroxy-3-methoxycyclohexyl]propan-2-yl]-19,30-dimethoxy-15,17,21,23,29,35-hexamethyl-11,36-dioxa-4-azatricyclo[30.3.1.04,9]hexatriaconta-16,24,26,28-tetraene-2,3,10,14,20-pentone	C51H79NO13	C[C@@H]1CC[C@H]2C[C@H](OC)/C(C)=C/C=C/C=C/[C@@H](C)C[C@@H](C)C([C@H](OC)[C@H](O)/C(C)=C/[C@@H](C)C(C[C@@H]([C@@H](C[C@@H]3CC[C@@H](O)[C@H](OC)C3)C)OC([C@@H]4CCCCN4C(C([C@]1(O)O2)=O)=O)=O)=O)=O	(i) Pharmaceutical Drug / Diagnostic	Hydrocarbon, Piperidine	5.8	914.17	253.68	195.43	mTOR	(v) Novel Targets	Inhibition	Preclinical / in vivo	mHTT Aggregate Clearance	-	Drosophila melanogaster yw;gmr-Q120 (Fuit Fly)	36009443, 31969612, 29620053, 21909362, 15146184
HD_MDS_ID_0303	SMER10	3-amino-3H-spiro[benzo[h]quinazoline-5,1'-cyclopentan]-4(6H)-one	C16H17N3O	NN1C(C2=C(C(C=CC=C3)=C3CC24CCCC4)N=C1)=O	(ii) Drug-like Compound / Chemical Substance	Benzene, Pyridinone	2	267.33	78.89	60.91	Autophagy	(v) Novel Targets	Induction	Preclinical / in vivo	General HD Phenotype	-	Drosophila melanogaster y w; gmr-httNterm(1–171)Q120 (Fruit Fly)	17786022, 17486044
HD_MDS_ID_0304	SMER18	(Z)-1-(4-chlorophenyl)-3-((3-hydroxyphenyl)amino)but-2-en-1-one	C16H14ClNO2	OC1=CC(N/C(C)=C\C(C2=CC=C(Cl)C=C2)=O)=CC=C1	(ii) Drug-like Compound / Chemical Substance	Benzene	4.05	287.74	81.64	49.33	Autophagy	(v) Novel Targets	Induction	Preclinical / in vivo	General HD Phenotype	-	Drosophila melanogaster y w; gmr-httNterm(1–171)Q120 (Fruit Fly)	17786022, 17486044
HD_MDS_ID_0305	SMER28	N-allyl-6-bromoquinazolin-4-amine	C11H10BrN3	C=CCNC1=NC=NC2=C1C=C(Br)C=C2	(ii) Drug-like Compound / Chemical Substance	Quinazoline	2.8	264.12	65.68	37.81	Autophagy, muHTT, VCP D1 ATPase	(v) Novel Targets	Induction, Reduction, Increase	Preclinical / in vivo	-		Drosophila melanogaster y w; gmr-httNterm(1-171)Q120	35842429, 17786022, 17486044, 11092756
HD_MDS_ID_0306	Sodium butyrate	Sodium Butyrate	C4H7NaO2	CCCC([O-])=O.[Na+]	(iii) Nutrient / Metabolite	Acid, Salt	-0.46	110.09	21.17	40.13	HDAC	(v) Novel Targets	Nonselective Inhibition	Preclinical / in vivo	Impaired Motoric Performance, General HD Phenotype	-	R6/2 (Mouse)	36009443, 31969612, 17065457
HD_MDS_ID_0307	Sodium Phenylbutyrate	sodium 4-phenylbutanoate	C10H11NaO2	O=C([O-])CCCC1=CC=CC=C1.[Na+]	(i) Pharmaceutical Drug / Diagnostic	Benzene, Salt	0.76	186.18	45.66	40.13	HDAC	(v) Novel Targets	Inhibition	Clinical Trial (NCT00212316)	General HD Phenotype	-	-	35121553, 31969612, 21163446, 19588393
HD_MDS_ID_0308	Sodium Valproate	sodium 2-propylpentanoate	C8H15NaO2	CCCC(C([O-])=O)CCC.[Na+]	(i) Pharmaceutical Drug / Diagnostic	Acid, Salt	0.95	166.19	40.4	40.13	GABATR, HDAC1	(i) Neurotransmitter Systems, (v) Novel Targets	Antagonism, Inhibition	Off-label Use	(Hypo)Mania, Muscle Tremors, Myoclonus	-	-	35615642, 35121553, 21163446
HD_MDS_ID_0309	SRT2104	4-methyl-N-(2-(3-(morpholinomethyl)imidazo[2,1-b]thiazol-6-yl)phenyl)-2-(pyridin-3-yl)thiazole-5-carboxamide	C26H24N6O2S2	CC1=C(SC(=N1)C2=CN=CC=C2)C(=O)NC3=CC=CC=C3C4=CN5C(=CSC5=N4)CN6CCOCC6	(ii) Drug-like Compound / Chemical Substance	Benzene, Imidazothiazole, Morpholine, Pyridine, Thiazole	4.25	516.64	146.56	141.13	SIRT1	(v) Novel Targets	Activation	Preclinical / in vivo	Brain Deterioration, Impaired Motoric Performance	-	N171-82Q (Mouse)	25574479
HD_MDS_ID_0310	SRX246	(R)-4-([1,4'-bipiperidin]-1'-yl)-4-oxo-2-((3S,4R)-2-oxo-3-((S)-2-oxo-4-phenyloxazolidin-3-yl)-4-((E)-styryl)azetidin-1-yl)-N-((R)-1-(3-(trifluoromethyl)phenyl)ethyl)butanamide	C43H48F3N5O5	C[C@@H](NC([C@H](N1[C@H](/C=C/C2=CC=CC=C2)[C@H](N3[C@@H](C4=CC=CC=C4)COC3=O)C1=O)CC(N5CCC(N6CCCCC6)CC5)=O)=O)C7=CC(C(F)(F)F)=CC=C7	(ii) Drug-like Compound / Chemical Substance	Azetidine, Benzene, Oxazolidine	5.48	771.87	220.13	102.5	V1AR	(v) Novel Targets	Antagonism	Clinical Trial (NCT02507284)	Aggressive Behavior, Irritability	-	-	35615642, 35121553, 32705582
HD_MDS_ID_0311	Sulforaphane	1-isothiocyanato-4-(methylsulfinyl)butane	C6H11NOS2	CS(=O)CCCCN=C=S	(iii) Nutrient / Metabolite	Isothiocyanate, Sulfoxid	2.11	177.29	48.4	80.73	KEAP1-NRF2-ARE pathway, MAPK & NF-κB pathways	(v) Novel Targets	Activation, Inhibition	Preclinical / in vivo	General HD Phenotype	-	HD51 (Rat), 3-NP-stressed C57BL/6 (Mouse)	29620053, 26096705
HD_MDS_ID_0312	Sulpiride	N-((1-ethylpyrrolidin-2-yl)methyl)-2-methoxy-5-sulfamoylbenzamide	C15H23N3O4S	CCN1CCCC1CNC(C2=C(OC)C=CC(S(=O)(N)=O)=C2)=O	(i) Pharmaceutical Drug / Diagnostic	Benzene, Pyrrolidine	1.26	341.43	90.46	110.11	DR	(i) Neurotransmitter Systems	Antagonism	Clinical Trials (PMID 6236286, etc)	Chorea	-	-	29218782, 21163446, 19588393, 6236286
HD_MDS_ID_0313	SW02	ethyl 4-(4-bromophenyl)-1-(4-methoxy-4-oxobutyl)-6-methyl-2-oxo-1,2,3,4-tetrahydropyrimidine-5-carboxylate	C19H23BrN2O5	CCOC(C1=C(C)N(CCCC(OC)=O)C(NC1C2=CC=C(Br)C=C2)=O)=O	(ii) Drug-like Compound / Chemical Substance	Benzene, Pyrimidinone	2.22	439.3	110.89	84.94	HSP70 ATPase, muHTT Aggregation, muHTT Toxicity	(v) Novel Targets	Activation, Reduction, Increase	in vitro	-	PC12 (muHTT-Q46/Q103; Rat), W303 (muHTT-Q46/Q103; Yeast)	-	31552448, 22709427
HD_MDS_ID_0314	Temsirolimus (CCI-779)	[(1R,2R,4S)-4-[(2R)-2-[(1R,9S,12S,15R,16E,18R,19R,21R,23S,24E,26E,28E,30S,32S,35R)-1,18-dihydroxy-19,30-dimethoxy-15,17,21,23,29,35-hexamethyl-2,3,10,14,20-pentaoxo-11,36-dioxa-4-azatricyclo[30.3.1.04,9]hexatriaconta-16,24,26,28-tetraen-12-yl]propyl]-2-methoxycyclohexyl] 3-hydroxy-2-(hydroxymethyl)-2-methylpropanoate	C56H87NO16	C[C@@H]1CC[C@H]2C[C@@H](/C(=C/C=C/C=C/[C@H](C[C@H](C(=O)[C@@H]([C@@H](/C(=C/[C@H](C(=O)C[C@H](OC(=O)[C@@H]3CCCCN3C(=O)C(=O)[C@@]1(O2)O)[C@H](C)C[C@@H]4CC[C@H]([C@@H](C4)OC)OC(=O)C(C)(CO)CO)C)/C)O)OC)C)C)/C)OC	(i) Pharmaceutical Drug / Diagnostic	Hydrocarbon, Piperidine	5.34	1030.29	279.9	241.96	mTOR	(v) Novel Targets	Inhibition	Preclinical / in vivo	mHTT Aggregate Clearance	-	N171-N82Q (Mouse)	29620053, 15146184
HD_MDS_ID_0315	Terguride	1,1-diethyl-3-((6aR,9S,10aR)-7-methyl-4,6,6a,7,8,9,10,10a-octahydroindolo[4,3-fg]quinolin-9-yl)urea	C20H28N4O	CCN(C(N[C@H]1C[C@H]2[C@H](N(C)C1)CC3=CNC4=CC=CC2=C34)=O)CC	(i) Pharmaceutical Drug / Diagnostic	Indole, Piperidine	2.55	340.46	105.17	51.37	muHTT-induced Cell Death	Target Category Unknown	Protection	Clinical Trial (PMID 2575450)	Impaired Cognitive Performance, Impaired Motoric Performance	-	-	29259176, 2575450
HD_MDS_ID_0316	Tetrabenazine	3-isobutyl-9,10-dimethoxy-1,3,4,6,7,11b-hexahydro-2H-pyrido[2,1-a]isoquinolin-2-one	C19H27NO3	CC(CC1CN2CCC3=CC(OC)=C(OC)C=C3C2CC1=O)C	(i) Pharmaceutical Drug / Diagnostic	Benzene, Piperidine	2.53	317.42	95.4	38.77	VMAT2	(i) Neurotransmitter Systems	Inhibition	Approved (2007, Germany)	Chorea	-	-	36009443, 35615642, 35121553, 29218782, 28324302, 23417276, 19588393
HD_MDS_ID_0317	Tetradecylthioacetic Acid	2-(tetradecylthio)acetic acid	C16H32O2S	CCCCCCCCCCCCCCSCC(O)=O	(iii) Nutrient / Metabolite	Fatty Acid	5.51	288.49	88.39	62.6	muHTT-induced Cell Death	Target Category Unknown	Protection	in vitro	-	STHdh Q111 (Mouse)	-	29259176
HD_MDS_ID_0318	Thiamine (Vitamin B1)	3-((4-aminopyrimidin-5-yl)methyl)-5-(2-hydroxyethyl)-4-methylthiazol-3-ium	C11H15N4OS+	CC1=C(CCO)SC=[N+]1CC2=CN=CN=C2N	(iii) Nutrient / Metabolite	Pyrimidine, Thiazole	0.31	251.33	68.29	104.15	ThTr2	(v) Novel Targets	Modulation	Clinical Trial (NCT04478734)	Disease Progress	-	-	35121553, 34586830
HD_MDS_ID_0319	Thiomuscimol	5-(aminomethyl)isothiazol-3(2H)-one	C4H6N2OS	O=C1NSC(CN)=C1	(ii) Drug-like Compound / Chemical Substance	Isothiazolidinone	-0.26	130.17	32.61	87.12	PDI, muHTT Toxicity	(v) Novel Targets	Inhibition, Reduction	in vitro	-	PC12 (muHTT-Q103; Rat)	-	29462355
HD_MDS_ID_0320	Tiapride	N-(2-(diethylamino)ethyl)-2-methoxy-5-(methylsulfonyl)benzamide	C15H24N2O4S	CCN(CCNC(C1=C(OC)C=CC(S(=O)(C)=O)=C1)=O)CC	(i) Pharmaceutical Drug / Diagnostic	Benzene	2.25	328.43	85.96	84.09	D2R	(i) Neurotransmitter Systems	Antagonism	Off-label Use	Chorea	-	-	35121553, 29218782, 19588393
HD_MDS_ID_0321	TNP	N6-(4-nitrobenzyl)-N2-(3-(trifluoromethyl)benzyl)-9H-purine-2,6-diamine	C20H16F3N7O2	FC(C1=CC(CNC2=NC(NC=N3)=C3C(NCC4=CC=C([N+]([O-])=O)C=C4)=N2)=CC=C1)(F)F	(ii) Drug-like Compound / Chemical Substance	Benzene, Purine	4.97	443.38	113.09	124.34	muHTT Aggregation	Target Category Unknown	Inhibition	in vitro	-	HEK 293 (muHTT-Q72-GFP & muHTT-Q72-RFP; Human), Neuro2a (muHTT-Q72-GFP & muHTT-Q72-RFP; Mouse)	-	34894957, 32568514
HD_MDS_ID_0322	Todralazine	ethyl 2-(phthalazin-1-yl)hydrazine-1-carboxylate	C11H12N4O2	CCOC(=O)NNC1=NN=CC2=CC=CC=C21	(i) Pharmaceutical Drug / Diagnostic	Phthalazine	1.51	232.24	62.93	76.14	muHTT & PolyQ	Target Category Unknown	Reduction	in vitro	-	HEK 293 (AR-muHTT-Q65-CFP & AR-muHTT-Q65-YFP)	-	16720620
HD_MDS_ID_0323	Trazodone	2-(3-(4-(3-chlorophenyl)piperazin-1-yl)propyl)-[1,2,4]triazolo[4,3-a]pyridin-3(2H)-one	C19H22ClN5O	O=C(N1C=CC=CC1=N2)N2CCCN3CCN(C4=CC(Cl)=CC=C4)CC3	(i) Pharmaceutical Drug / Diagnostic	Benzene, Piperazine, Pyridotriazolinone	1.6	371.86	111.12	45.78	SERT	(i) Neurotransmitter Systems	Inhibition	Clinical	Insomnia	-	-	29218782
HD_MDS_ID_0324	Trehalose	(2R,2'R,3S,3'S,4S,4'S,5R,5'R,6R,6'R)-6,6'-oxybis(2-(hydroxymethyl)tetrahydro-2H-pyran-3,4,5-triol)	C12H22O11	C([C@@H]1[C@H]([C@@H]([C@H]([C@H](O1)O[C@@H]2[C@@H]([C@H]([C@@H]([C@H](O2)CO)O)O)O)O)O)O)O	(iii) Nutrient / Metabolite	Sugar	-5.4	342.3	68.12	189.53	AMPK & Autophagy, Glucose Transporters	(v) Novel Targets	Activation, Inhibition	Preclinical / in vivo	General HD Phenotype	-	R6/1 & R6/2 (Mice)	29620053
HD_MDS_ID_0325	Triamcinolone	(8S,9R,10S,11S,13S,14S,16R,17S)-9-fluoro-11,16,17-trihydroxy-17-(2-hydroxyacetyl)-10,13-dimethyl-6,7,8,9,10,11,12,13,14,15,16,17-dodecahydro-3H-cyclopenta[a]phenanthren-3-one	C21H27FO6	C[C@]12C[C@H](O)[C@@]3(F)[C@@H](CCC4=CC(C=C[C@@]43C)=O)[C@@H]1C[C@@H](O)[C@]2(O)C(CO)=O	(i) Pharmaceutical Drug / Diagnostic	Steran	1.04	394.43	98.31	115.06	muHTT-induced Cell Death	Target Category Unknown	Protection	in vitro	-	STHdh Q111 (Mouse)	-	29259176
HD_MDS_ID_0326	Trichostatin A	(R,2E,4E)-7-(4-(dimethylamino)phenyl)-N-hydroxy-4,6-dimethyl-7-oxohepta-2,4-dienamide	C17H22N2O3	C[C@@H](C(C1=CC=C(N(C)C)C=C1)=O)/C=C(/C=C/C(NO)=O)C	(i) Pharmaceutical Drug / Diagnostic	Benzene	2.58	302.37	87.28	69.64	Mitochondrial Function, muHTT-induced Cell Death	(ii) Mitochondrial Systems	Promotion, Protection	in vitro	-	STHdh Q111/Q111 (Mouse)	-	34445070, 31969612
HD_MDS_ID_0327	Triheptanoin	propane-1,2,3-triyl triheptanoate	C24H44O6	CCCCCCC(OCC(OC(CCCCCC)=O)COC(CCCCCC)=O)=O	(iii) Nutrient / Metabolite	Triglyceride	5.9	428.6	121.34	78.9	Acetyl-CoA, Mitochondrial Function	(ii) Mitochondrial Systems	Increase, Restoration	Clinical Trials (NCT02453061, etc)	General HD Phenotype	-	-	36009443, 35121553, 34445070, 32705582
HD_MDS_ID_0328	Triprolidine	(E)-2-(3-(pyrrolidin-1-yl)-1-(p-tolyl)prop-1-en-1-yl)pyridine	C19H22N2	CC1=CC=C(C=C1)/C(=C\CN2CCCC2)/C3=CC=CC=N3	(i) Pharmaceutical Drug / Diagnostic	Benzene, Pyrrolidine, Pyridine	3.54	278.39	92.51	16.13	muHTT-induced Cell Death	Target Category Unknown	Protection	in vitro	-	STHdh Q111 (Mouse)	-	29259176
HD_MDS_ID_0329	Tropicetron	8-methyl-8-azabicyclo[3.2.1]octan-3-yl 1H-indole-3-carboxylate	C17H20N2O2	CN1C2CCC1CC(OC(C3=CNC4=CC=CC=C43)=O)C2	(i) Pharmaceutical Drug / Diagnostic	Indole, Piperidine, Pyrrolidine	2.57	284.35	85.81	45.33	muHTT-induced Cell Death	Target Category Unknown	Protection	in vitro	-	STHdh Q111 (Mouse)	-	29259176
HD_MDS_ID_0330	Ubiquinol	2-((2E,6E,10E,14E,18E,22E,26E,30E,34E)-3,7,11,15,19,23,27,31,35,39-decamethyltetraconta-2,6,10,14,18,22,26,30,34,38-decaen-1-yl)-5,6-dimethoxy-3-methylbenzene-1,4-diol	C59H92O4	CC1=C(C/C=C(CC/C=C(CC/C=C(CC/C=C(CC/C=C(CC/C=C(CC/C=C(CC/C=C(CC/C=C(CC/C=C(C)\C)\C)\C)\C)\C)\C)\C)\C)\C)\C)C(O)=C(OC)C(OC)=C1O	(iii) Nutrient / Metabolite	Hydrocarbon, Hydroquinone	18.47	865.36	284.21	58.92	Cell Energy, ROS	(ii) Mitochondrial Systems	Increase, Scavenging	Clinical Trial (NCT00980694)	General HD Phenotype	-	-	35121553
HD_MDS_ID_0331	Ubiquinone (Coenzyme Q10)	2-((2E,6E,10E,14E,18E,22E,26E,30E,34E)-3,7,11,15,19,23,27,31,35,39-decamethyltetraconta-2,6,10,14,18,22,26,30,34,38-decaen-1-yl)-5,6-dimethoxy-3-methylcyclohexa-2,5-diene-1,4-dione	C59H90O4	CC1=C(C/C=C(CC/C=C(CC/C=C(CC/C=C(CC/C=C(CC/C=C(CC/C=C(CC/C=C(CC/C=C(CC/C=C(C)\C)\C)\C)\C)\C)\C)\C)\C)\C)\C)C(C(OC)=C(OC)C1=O)=O	(iii) Nutrient / Metabolite	Benzoquinone, Hydrocarbon	17.85	863.34	280.5	52.6	ATP Production, ROS	(ii) Mitochondrial Systems	Promotion, Scavenging	Clinical Trial (NCT00608881)	General HD Phenotype	-	-	36009443, 29218782
HD_MDS_ID_0332	UKH-1114	3-(9-(4-(trifluoromethyl)phenyl)-3,4,5,6-tetrahydro-1,6-methanobenzo[c]azocin-2(1H)-yl)propan-1-ol	C22H24F3NO	OCCCN1C2CC(CCC1)C3=CC=C(C4=CC=C(C(F)(F)F)C=C4)C=C32	(ii) Drug-like Compound / Chemical Substance	Azepane, Benzene, Azocane	5.83	375.43	104.21	23.47	σ1R & σ2R/TMEM97, muHTT-induced Neuronal Toxicity	(v) Novel Targets	Binding, Reduction	in vitro	-	Cortical Neurons (muHTT-N586-82Q; Mouse)	-	36108101, 35960884
HD_MDS_ID_0333	Ursodeoxycholic acid (Ursodiol)	(R)-4-((3R,5S,7S,8R,9S,10S,13R,14S,17R)-3,7-dihydroxy-10,13-dimethylhexadecahydro-1H-cyclopenta[a]phenanthren-17-yl)pentanoic acid	C24H40O4	C[C@@H]([C@H]1CC[C@@H]2[C@]1(C)CC[C@H]3[C@H]2[C@@H](O)C[C@H]4[C@]3(C)CC[C@@H](O)C4)CCC(O)=O	(i) Pharmaceutical Drug / Diagnostic	Steran	4.48	392.57	112.6	77.76	Mitochondrial Function, muHTT-induced Cell Death	(ii) Mitochondrial Systems	Promotion	Clinical Trial (NCT00514774)	Locomotor & Sensimotor Activity	-	-	35121553
HD_MDS_ID_0334	Valbenazine (NBI-98854)	(2R,3R,11bR)-3-isobutyl-9,10-dimethoxy-1,3,4,6,7,11b-hexahydro-2H-pyrido[2,1-a]isoquinolin-2-yl L-valinate	C24H38N2O4	CC(C[C@@H]1CN2CCC3=CC(OC)=C(OC)C=C3[C@H]2C[C@H]1OC([C@@H](N)C(C)C)=O)C	(ii) Drug-like Compound / Chemical Substance	Amino Acid, Benzene, Piperidine	2.86	418.57	123.23	74.02	VMAT2	(i) Neurotransmitter Systems	Inhibition	Clinical Trial (NCT04102579)	Chorea	-	-	36009443, 35615642, 35121553
HD_MDS_ID_0335	Varenicline	7,8,9,10-tetrahydro-6H-6,10-methanoazepino[4,5-g]quinoxaline	C13H13N3	C12CC(C3=CC4=NC=CN=C4C=C23)CNC1	(i) Pharmaceutical Drug / Diagnostic	Azepane, Piperidine, Quinoxaline	1.42	211.26	66.38	37.81	nAChR	(i) Neurotransmitter Systems	Agonism	Clinical Trial (ACTRN12616001611415)	Emotional & Functional Disability	-	-	35615642, 32705582
HD_MDS_ID_0336	Venlafaxine	1-(2-(dimethylamino)-1-(4-methoxyphenyl)ethyl)cyclohexan-1-ol	C17H27NO2	CN(CC(C1(O)CCCCC1)C2=CC=C(OC)C=C2)C	(i) Pharmaceutical Drug / Diagnostic	Benzene	3.04	277.4	83.14	32.7	SERT	(i) Neurotransmitter Systems	Inhibition	Off-label Use	Anxiety, Depression, Irritability, Obsessive Compulsive Behaviour	-	-	35121553, 28324302, 23417276, 21163446
HD_MDS_ID_0337	VH01	7-chloro-2-(3-(dimethylamino)propyl)-1-(3-ethoxyphenyl)-1,2-dihydrochromeno[2,3-c]pyrrole-3,9-dione	C24H25ClN2O4	ClC1=CC2=C(OC(C(N(CCCN(C)C)C3C4=CC(OCC)=CC=C4)=O)=C3C2=O)C=C1	(ii) Drug-like Compound / Chemical Substance	Benzene, Chromone, Pyrrolidinone	3.64	440.92	125.26	62.99	ESET/SETDB1, H3K9me3 Levels	(v) Novel Targets	Inhibition, Reduction	in vitro	-	STHdh Q111/Q111 (Mouse)	-	28879500
HD_MDS_ID_0338	VH03	N-(3,4-dimethoxyphenethyl)-3-(4-oxo-3,4,5,6,7,8-hexahydrobenzo[4,5]thieno[2,3-d]pyrimidin-2-yl)propanamide	C23H27N3O4S	O=C(NC(CCC(NCCC1=CC=C(OC)C(OC)=C1)=O)=N2)C3=C2SC4=C3CCCC4	(ii) Drug-like Compound / Chemical Substance	Benzene, Thienopyrimidinone	3.17	441.54	122.34	121.55	ESET/SETDB1, H3K9me3 Levels	(v) Novel Targets	Inhibition, Reduction	in vitro	-	STHdh Q111/Q111 (Mouse)	-	28879500
HD_MDS_ID_0339	VH06	2-((5,7-dimethyl-6-(2-methylbenzyl)-[1,2,4]triazolo[1,5-a]pyrimidin-2-yl)thio)-N-(2-(dimethylamino)ethyl)acetamide	C21H28N6OS	CC1=C(CC(C(C)=N2)=C(C)N3C2=NC(SCC(NCCN(C)C)=O)=N3)C=CC=C1	(ii) Drug-like Compound / Chemical Substance	Benzene, Triazolopyrimidine	2.41	412.55	116.79	100.72	ESET/SETDB1, H3K9me3 Levels	(v) Novel Targets	Inhibition, Reduction	in vitro	-	STHdh Q111/Q111 (Mouse)	-	33771089, 28879500
HD_MDS_ID_0340	VH08	1-(3,4-dimethoxybenzyl)-4-((2-(trifluoromethyl)-7H-pyrrolo[2,3-b]pyridin-7-yl)methyl)piperidin-4-ol	C23H26F3N3O3	OC1(CCN(CC2=CC(OC)=C(OC)C=C2)CC1)CN3C4=NC(C(F)(F)F)=CC4=CC=C3	(ii) Drug-like Compound / Chemical Substance	Benzene, Piperidine, Pyrrolopyridine	4.72	449.47	118.21	59.75	ESET/SETDB1, H3K9me3 Levels	(v) Novel Targets	Inhibition, Reduction	in vitro	-	STHdh Q111/Q111 (Mouse)	-	28879500
HD_MDS_ID_0341	VH21	N-(3,4-dimethoxyphenethyl)-3-(4-oxo-2-((pyridin-3-ylmethyl)thio)quinazolin-3(4H)-yl)propanamide	C27H28N4O4S	O=C(N(CCC(NCCC1=CC=C(OC)C(OC)=C1)=O)C(SCC2=CN=CC=C2)=N3)C4=C3C=CC=C4	(ii) Drug-like Compound / Chemical Substance	Benzene, Pyridine, Quinazolinone	3.7	504.6	140.97	120.64	ESET/SETDB1, H3K9me3 Levels	(v) Novel Targets	Inhibition, Reduction	in vitro	-	STHdh Q111/Q111 (Mouse)	-	28879500
HD_MDS_ID_0342	Vinpocetine	ethyl (41S,13aS)-13a-ethyl-2,3,41,5,6,13a-hexahydro-1H-indolo[3,2,1-de]pyrido[3,2,1-ij][1,5]naphthyridine-12-carboxylate	C22H26N2O2	CC[C@@]12CCCN3[C@@H]1C4=C(C5=CC=CC=C5N4C(C(OCC)=O)=C2)CC3	(i) Pharmaceutical Drug / Diagnostic	Indole, Piperidine	3.44	350.45	107.82	34.47	muHTT-induced Cell Death	Target Category Unknown	Protection	in vitro	-	STHdh Q111 (Mouse)	-	29259176
HD_MDS_ID_0343	Vorinostat	N1-hydroxy-N8-phenyloctanediamide	C14H20N2O3	O=C(CCCCCCC(NO)=O)NC1=CC=CC=C1	(i) Pharmaceutical Drug / Diagnostic	Benzene	2.28	264.32	73.33	78.43	muHTT-induced Cell Death	Target Category Unknown	Protection	in vitro	-	STHdh Q111/Q111 (Mouse)	-	31969612, 29259176
HD_MDS_ID_0344	Withaferin A	(4S,4aR,5aR,6aS,6bS,9R,9aS,11aS,11bR)-4-hydroxy-9-((S)-1-((R)-5-(hydroxymethyl)-4-methyl-6-oxo-3,6-dihydro-2H-pyran-2-yl)ethyl)-9a,11b-dimethyl-5a,6,6a,6b,7,8,9,9a,10,11,11a,11b-dodecahydrocyclopenta[1,2]phenanthro[8a,9-b]oxiren-1(4H)-one	C28H38O6	CC1=C(CO)C(O[C@@H]([C@H]([C@H]2CC[C@@H]3[C@]2(C)CC[C@H]4[C@H]3C[C@@H]5[C@@]6(O5)[C@]4(C)C(C=C[C@@H]6O)=O)C)C1)=O	(ii) Drug-like Compound / Chemical Substance	Steran	3.35	470.6	127.49	96.36	HSF1, HSP70, muHTT Aggregation	(v) Novel Targets	Activation, Induction, Prevention	Preclinical / in vivo	Body Weight Loss, Desease Progress, Impaired Motoric Performance	-	N171-82Q & R6/2 (Mice)	33904021
HD_MDS_ID_0345	XJB-5-131	1-[(2S,3E,5S)-5-[[(1,1-Dimethylethoxy)carbonyl]amino]-7-methyl-1-oxo-2-(phenylmethyl)-3-octen-1-yl]-L-prolyl-L-valyl-N5-[(phenylmethoxy)carbonyl]-N-(2,2,6,6-tetramethyl-1-oxy-4-piperidinyl)-L-ornithinamide	C53H80N7O9	CC(C[C@H](NC(OC(C)(C)C)=O)/C=C/[C@@H](C(N1CCC[C@H]1C(N[C@H](C(N[C@H](C(NC2CC(C)(C)N([O])C(C)(C)C2)=O)CCCNC(OCC3=CC=CC=C3)=O)=O)C(C)C)=O)=O)CC4=CC=CC=C4)C	(ii) Drug-like Compound / Chemical Substance	Benzene, Peptide, Pyrrolidine	6.23	959.24	275	187.51	CAG Repeat Expansion, ROS	(ii) Mitochondrial Systems	Suppression, Scavenging	Preclinical / in vivo	Impaired Motoric Performance	-	Hdh Q150/Q150 (Mouse)	33284473, 26247199, 23122961
HD_MDS_ID_0346	Xyloketal Derivative 1	6-hydroxy-3,4,4a,8a,11,12,12a,14a-octahydro-2H,5H,10H,13H-pyrano[2,3-b]pyrano[3',2':5,6]pyrano[2,3-f]chromene-7-carboxylic acid	C19H22O7	OC1=C(C(O)=O)C(OC(OCCC2)C2C3)=C3C4=C1CC5C(OCCC5)O4	(ii) Drug-like Compound / Chemical Substance	Benzotetrahydropyran, Tetrahydropyran	2.47	362.37	90.51	94.45	muHTT, muHTT Aggregation & Toxicity	(iv) muHTT Protein	Binding, Prevention & Attenuation	in vivo	-	-	Caenorhabditis elegans Htt-N63-148Q (Nematode)	27110099
HD_MDS_ID_0347	Xyloketal Derivative 2	6-hydroxy-N-(2-(thiophen-2-yl)ethyl)-3,4,4a,8a,11,12,12a,14a-octahydro-2H,5H,10H,13H-pyrano[2,3-b]pyrano[3',2':5,6]pyrano[2,3-f]chromene-7-carboxamide	C25H29NO6S	OC1=C(C(NCCC2=CC=CS2)=O)C(OC(OCCC3)C3C4)=C4C5=C1CC6C(OCCC6)O5	(ii) Drug-like Compound / Chemical Substance	Benzotetrahydropyran, Tetrahydropyran, Thiophene	3.8	471.57	123.72	114.49	muHTT, muHTT Aggregation & Toxicity	(iv) muHTT Protein	Binding, Prevention & Attenuation	in vivo	-	-	Caenorhabditis elegans Htt-N63-148Q (Nematode)	27110099
HD_MDS_ID_0348	Xyloketal Derivative 3	S-butyl 6-hydroxy-3,4,4a,8a,11,12,12a,14a-octahydro-2H,5H,10H,13H-pyrano[2,3-b]pyrano[3',2':5,6]pyrano[2,3-f]chromene-7-carbothioate	C23H30O6S	OC1=C(C(SCCCC)=O)C(OC(OCCC2)C2C3)=C3C4=C1CC5C(OCCC5)O4	(ii) Drug-like Compound / Chemical Substance	Benzotetrahydropyran, Tetrahydropyran	4.44	434.55	115.76	99.52	muHTT, muHTT Aggregation & Toxicity	(iv) muHTT Protein	Binding, Prevention & Attenuation	in vivo	-	-	Caenorhabditis elegans Htt-N63-148Q (Nematode)	27110099
HD_MDS_ID_0349	Xyloketal Derivative 4	6-hydroxy-N-undecyl-3,4,4a,8a,11,12,12a,14a-octahydro-2H,5H,10H,13H-pyrano[2,3-b]pyrano[3',2':5,6]pyrano[2,3-f]chromene-7-carboxamide	C30H45NO6	OC1=C(C(NCCCCCCCCCCC)=O)C(OC(OCCC2)C2C3)=C3C4=C1CC5C(OCCC5)O4	(ii) Drug-like Compound / Chemical Substance	Benzotetrahydropyran, Hydrocarbon, Tetrahydropyran	6.03	515.68	144.62	86.25	muHTT, muHTT Aggregation & Toxicity	(iv) muHTT Protein	Binding, Prevention & Attenuation	in vivo	-	-	Caenorhabditis elegans Htt-N63-148Q (Nematode)	27110099
HD_MDS_ID_0350	Xyloketal Derivative 5	N-(2-(dimethylamino)ethyl)-6-hydroxy-3,4,4a,8a,11,12,12a,14a-octahydro-2H,5H,10H,13H-pyrano[2,3-b]pyrano[3',2':5,6]pyrano[2,3-f]chromene-7-carboxamide	C23H32N2O6	OC1=C(C(NCCN(C)C)=O)C(OC(OCCC2)C2C3)=C3C4=C1CC5C(OCCC5)O4	(ii) Drug-like Compound / Chemical Substance	Benzotetrahydropyran, Tetrahydropyran	2.06	432.51	113.86	89.49	muHTT, muHTT Aggregation & Toxicity	(iv) muHTT Protein	Binding, Prevention & Attenuation	in vivo	-	-	Caenorhabditis elegans Htt-N63-148Q (Nematode)	27110099
HD_MDS_ID_0351	Xyloketal Derivative 6	3,4,4a,10a-tetrahydro-2H,5H-pyrano[2,3-b]chromen-7-ol	C12H14O3	OC1=CC2=C(OC(OCCC3)C3C2)C=C1	(ii) Drug-like Compound / Chemical Substance	Benzotetrahydropyran, Tetrahydropyran	2.08	206.24	56.01	38.69	muHTT, muHTT Aggregation & Toxicity	(iv) muHTT Protein	Binding, Prevention & Attenuation	in vivo	-	-	Caenorhabditis elegans Htt-N63-148Q (Nematode)	27110099
HD_MDS_ID_0352	Y-27632	(R)-4-(1-aminoethyl)-N-(pyridin-4-yl)cyclohexane-1-carboxamide	C14H21N3O	C[C@H](C1CCC(CC1)C(=O)NC2=CC=NC=C2)N	(ii) Drug-like Compound / Chemical Substance	Pyridine	1.98	247.34	72.79	68.01	muHTT Aggregation & ROCK	(v) Novel Targets	Inhibition	Preclinical / in vivo	Impaired Motoric Performance	-	R6/2 (Mouse)	20581077, 19591939, 19278999
HD_MDS_ID_0353	Y-39983	(R)-4-(1-aminoethyl)-N-(1H-pyrrolo[2,3-b]pyridin-4-yl)benzamide	C16H16N4O	C[C@H](C1=CC=C(C=C1)C(=O)NC2=C3C=CNC3=NC=C2)N	(ii) Drug-like Compound / Chemical Substance	Benzene, Pyrrolopyridine	2.32	280.32	82.79	83.8	ROCK	(v) Novel Targets	Inhibition	in vitro	-	E18 (muHTTN90-Q73; Rat)	-	20581077
HD_MDS_ID_0354	YM-01	2-((1Z)-(3-ethyl-5-(3-methylbenzo[d]thiazol-2(3H)-ylidene)-4-oxothiazolidin-2-ylidene)methyl)-1-methylpyridin-1-ium	C20H20ClN3OS2	CCN1/C(SC(C1=O)=C2N(C)C3=CC=CC=C3S2)=C/C4=CC=CC=[N+]4C.[Cl-]	(ii) Drug-like Compound / Chemical Substance	Benzothiazole, Pyridyl Cation, Thiazolinone	-0.29	417.98	116.88	87.29	HSP70 ADP State	(v) Novel Targets	Stabilization	Preclinical / in vivo	-	-	Drosophila melanogaster GMR-Gal4;UAS-hAR52Q (Fruit Fly)	31552448, 23222885
HD_MDS_ID_0355	Zaleplon	N-(3-(3-cyanopyrazolo[1,5-a]pyrimidin-7-yl)phenyl)-N-ethylacetamide	C17H15N5O	CCN(C1=CC=CC(=C1)C2=CC=NC3=C(C=NN23)C#N)C(=O)C	(i) Pharmaceutical Drug / Diagnostic	Benzene, Pyrazolopyrimidine	2.64	305.33	87.16	74.29	GABAR	(i) Neurotransmitter Systems	Inhibition	Clinical	Insomnia	-	-	29218782
HD_MDS_ID_0356	Ziprasidone	5-(2-(4-(benzo[d]isothiazol-3-yl)piperazin-1-yl)ethyl)-6-chloroindolin-2-one	C21H21ClN4OS	O=C1CC2=CC(CCN3CCN(C4=NSC5=CC=CC=C54)CC3)=C(Cl)C=C2N1	(i) Pharmaceutical Drug / Diagnostic	Benzoisothiazole, Indolinone, Piperazine	2.48	412.94	125.48	76.71	5HT6R	(i) Neurotransmitter Systems	Antagonism	Clinical (Case Study, PMID 14870962	Chorea, Psychosis	-	-	35121553, 14870962
HD_MDS_ID_0357	Zolpidem	N,N-dimethyl-2-(6-methyl-2-(p-tolyl)imidazo[1,2-a]pyridin-3-yl)acetamide	C19H21N3O	CC1=CC=C(C=C1)C2=C(N3C=C(C=CC3=N2)C)CC(=O)N(C)C	(i) Pharmaceutical Drug / Diagnostic	Benzene, Imidazopyridine	3.25	307.39	93.04	37.61	GABAR	(i) Neurotransmitter Systems	Inhibition	Clinical	Insomnia	-	-	29218782, 21163446
HD_MDS_ID_0358	Zopiclone	6-(5-chloropyridin-2-yl)-7-oxo-6,7-dihydro-5H-pyrrolo[3,4-b]pyrazin-5-yl 4-methylpiperazine-1-carboxylate	C17H17ClN6O3	CN1CCN(CC1)C(=O)OC2C3=NC=CN=C3C(=O)N2C4=NC=C(C=C4)Cl	(i) Pharmaceutical Drug / Diagnostic	Piperazine, Pyrazinopyrrolidinone, Pyridine	0.1	388.81	106.96	91.76	GABAR	(i) Neurotransmitter Systems	Inhibition	Clinical	Insomnia	-	-	29218782, 21163446

## Sheet: Legends
Column A	HD_MDS Identifier	Individual identifiers for each of the 362 compounds of the HD_MDS
Column B	Original Compound Name	Name of the compounds according to the original report(s)
Column C	Systematic Compound Name	Systematic nomenclature according to IUPAC as generated with ChemDraw Pro version 20.1.1.125
Column D	Chemical Formula	Chemical formulae of the compounds determined by using the web service SwissADME (http://www.swissadme.ch)
Column E	SMILES	Molecular-structural information of the compounds conserved in the SMILES format
Column F	Compound Category / Categories	Allocation of the compounds into (i) 'Pharmaceutical Drug / Diagnostic', (ii) 'Drug-like Compound / Chemical Substance', and (iii) 'Nutrient / Metabolite'
Column G	Chemcial Class(es) / Basic Scaffold(s)	Allocation of the compounds into chemical classes and basic scaffolds according to their 2D representation
Columns H-K	Physicochemical Properties	The physicochemical properties CLogP, MW, MR, and TPSA were determined by using the web service SwissADME (http://www.swissadme.ch)
Column I	Main Target(s) / Pathway(s)	Listing of the main pharmacological targets and / or pathways associated with HD that the compounds addressed
Column J	Target Category / Categories	Allocation of the main targets and pathways into the categories (i) 'Neurotransmitter Systems', (ii) 'Mitochondrial Systems', (iii) 'muHTT mRNA or DNA', (iv) 'muHTT Protein', and (iv) 'Novel Targets'
Column K	Mode(s) of Action	Listing the mode(s) of action with which the compounds addressed or impacted the main targets and / or pathways
Column L	Drug Development Pipeline Stage	Statement of the highest drug development stage of the compounds: (i) in vitro, (ii) Pre-clinical / in vivo or Pre-clinical Diagnostic, (iii) Clinical Trial or Case Study, (iv) Off-label Use, and (v) Approved to treat HD)
Column M	Symptom(s) Addressed / Anticipated Improvements / Observed Effects	Physiological, psychiatric, and histological HD symptoms that were either addressed, anticipated to address, or observed in clinical trials, case studies, or pre-clincal evaluations
Column N	Cellular HD Model(s)	Listing of the cellular HD model used for compounds that remained in the in vitro drug development stage
Column o	Animal HD Model(s)	Listing of the animal HD model used for compounds that remained in the pre-clinical / in vivo drug development stage
Columns WZ-XF	PMIDs	Original report(s) of the published compounds (PMID)

## Sheet: Abbreviations Used
Main Target Abbreviation	Main Target Entire Name
5HTR	Serotonin Receptor
Acetyl-CoA	Acetyl Coenzyme A
ADP	Adenosine Diphosphate
AKT	Gene of Proteinkinase B
AMPK	AMP-aktivierte Proteinkinase
AR	Adenosine Receptor
ARE	Antioxidant Response Element
ATF6	Activating Transcription Factor 6
ATM	Ataxia-telangiectasia Mutated (ATM) Protein
ATP	Adenosine Triphosphate
BChE	Butyryl Cholin Esterase
BCR-ABL TK	Breakpoint Cluster Region Abelson Tyrosine Kinase
BDNF	Brain-derived Neurotrophic Factor
CaM	Calmodulin
CASP	Cysteine Aspartase
CAST	Calpastatin
CBR	Cannabinoid Receptor
COX2	Cyclooxygenase 2
DAT	Dopamine Transporter
DNA	Desoxyribonucleic Acid
DR	Dopamine Receptor
DREAM	Dopamine Transporter
DRP1	Dynamin-related Protein 1
E3	E3 ubiquitin ligase)
ESET	ERG-associated Protein with SET Domain
EAAT	Excitatory Amino Acid Transporter
ER	Endoplasmic Reticulum
ERK	Extracellular Signal-regulated Kinases
GABAR	Gamma-aminobutyric Acid Receptor
H3K9me3	Trimethylated Histone H3 Protein
HDAC	Histone Deacetylase
HSF	Heat Shock Factor
HSP	Heat Shock Protein
IAP	Inhibitor of Apoptosis Protein
IP3R1	1,4,5-trisphosphate receptor type 1
IRE/IRP	Iron Responsive Elements / Iron Regulatory Proteins
JNK	c-Jun N-terminal Kinases
KEAP	Kelch-like ECH-associated protein
LC3	Microtubule-associated Proteins 1A/1B Light Chain 3B
MAPK	mitogen-activated protein kinase
mGluR5	Metabotropic Glutamate Receptor 5
muHTT	Mutated Huntingtin
MID1	Midline 1 Protein
mRNA	Messenger Ribonucleic Acid
mTOR	Mammalian Target of Rapamycin
mTORC1	Mammalian Target of Rapamycin Complex 1
MTR	Melatonine Receptor
nAChR	Nicotinic Acetyl Choline Receptor
NET	Norepinephrine Transporter
NF-κB	Nuclear Factor Kappa-light-chain-enhancer of Activated B Cells
NLRP3	Nucleotide-binding Oligomerization Domain-like Receptors Family Pyrin Domain Containing 3
NMDAR	N-methyl-D-aspartate Receptor
NRF2	Nuclear Factor Erythroid 2-related Factor 2
NTR	Neurotrophin
PDE	Phosphodiesterase
PDI	Protein Disulfide Isomerase
PIP4K	Phosphatidylinositol-5-phosphate 4-kinase Gamma
PKA	Proteinkinase A
POLD1	Polymerase Delta 1
PPAR	Peroxisome Proliferator-activated Receptor
PPARGC1A	Peroxisome Proliferator-activated Receptor Gamma Coactivator 1-alpha
SETDB1	SET domain Bifurcated 1
ROCK	Rho-associated Protein Kinase
ROS	Reactive Oxygen Species
RPA	Replication Protein A
S1PR	Sphingosine-1-phosphate Receptor
SERTq	Serotonin Transporter
sGC	Soluble Guanylate Cyclase
SIRT	Sirtuin
ThTr2	Thiamin Transporter 2
TMEM97	Transmembrane Protein 97
TPSO	Translocator Protein
TRKB	Tropomyosin Receptor Kinase B
UPS	Ubiquitin-proteasome System
V1AR	Vasopressin 1A Receptor
VCP	Valosin-containing Protein
VMAT2	Vesicular Monoamine Transporter 2
α2R	Adrenergic Receptor
σR	Sigma Receptor
