# Supplementary material for: A Novel Huntington’s Disease Assessment Platform to Support Future Drug Discovery and Development
Source: Int J Mol Sci. 2022 Nov 25;23(23):14763. doi: 10.3390/ijms232314763 (PMC9740291; doi:10.3390/ijms232314763)
Supplement: Supplementary file 1 [file ijms-23-14763-s001.zip › Supplementary Materials - Table S3 - Statistics.xlsx]

## Sheet: Header
Supplementary Material - Table S3

## Sheet: statistics analysis
			Shapiro-Wilk normality test
Figure	Description	Repeated measurements	Normal distribution		Homogenous variances		Selected test
			Male	Female	Male	Female
2A B	Body weight	Yes	_	_			Multiple unpaired t test with Holm-Šídák correction
3A B	Food intake	Yes					paired t test
4A	Testicular Weight		No	_			Mann-Whitney test with Bonferroni-Dunn's multiple comparisons test
5A B	Rotarod	No	Yes	Yes	Yes	Yes	Two-way ANOVA with Bonferroni's multiple comparisons test
5C D	Wire Hang	No	Yes	Yes	Yes	Yes	Two-way ANOVA with Bonferroni's multiple comparisons test
5E F	Pole Test	No	Yes	Yes	Yes	Yes	Two-way ANOVA with Bonferroni's multiple comparisons test
6A B	Open Field-Center time	No	Yes	Yes	Yes	Yes	Two-way ANOVA with Bonferroni's multiple comparisons test
6C D	Open Field-Distance	No	Yes	Yes	Yes	Yes	Two-way ANOVA with Bonferroni's multiple comparisons test
6E F	Open Field-Mobility	No	Yes	Yes	Yes	Yes	Two-way ANOVA with Bonferroni's multiple comparisons test
7C D	CP area	No	Yes	Yes			Multiple unpaired t test with Holm-Šídák correction
7E F	Hemisphere area	No	Yes	Yes			Multiple unpaired t test with Holm-Šídák correction
8E F	GFAP density-CP	No	Yes	Yes	Yes	Yes	Two-way ANOVA with Bonferroni's multiple comparisons test
8G H	GFAP density-cortex	No	Yes	Yes	Yes	Yes	Two-way ANOVA with Bonferroni's multiple comparisons test
9E F	IBA1 density-CP	No	Yes	Yes	Yes	Yes	Two-way ANOVA with Bonferroni's multiple comparisons test
9G H	IBA1 density-cortex	No	Yes	Yes	Yes	Yes	Two-way ANOVA with Bonferroni's multiple comparisons test
S1A	More Rotarod-15W	No	Yes		Yes	Yes	Two-way ANOVA with Bonferroni's multiple comparisons test
S1B	More Rotarod-22W	No	Yes		Yes	Yes	Two-way ANOVA with Bonferroni's multiple comparisons test
S1C	More Rotarod-29W	No	No		Yes	Yes	Two-way ANOVA with Bonferroni's multiple comparisons test
S1D	More Rotarod-36W	No	Yes		Yes	Yes	Two-way ANOVA with Bonferroni's multiple comparisons test
S1E	More Rotarod-43W	No	Yes		Yes	Yes	Two-way ANOVA with Bonferroni's multiple comparisons test
S1F	More Rotarod-50W	No	No		Yes	Yes	Two-way ANOVA with Bonferroni's multiple comparisons test
S1G	More Rotarod-57W	No	Yes		Yes	Yes	Two-way ANOVA with Bonferroni's multiple comparisons test

## Sheet: N number 
	Sample size
	Male														Female
	WT							zQ175Δneo							WT							zQ175Δneo
	15	22	29	36	43	50	57	15	22	29	36	43	50	57	15	22	29	36	43	50	57	15	22	29	36	43	50	57
Body weight	6	6	6	6	6	6	6	6	6	6	6	6	6	6	6	6	6	6	6	6	6	6	6	6	6	6	6	6
Rotarod	5	5	4	5	5	5	5	5	5	5	5	5	5	5	5	5	5	5	5	5	5	5	5	5	5	5	5	5
Wire Hang	6	6	4	6	6	6	6	6	6	6	6	6	6	6	6	6	6	6	6	6	6	6	6	6	6	6	6	6
Pole Test	6	6	4	6	6	6	6	6	6	6	6	6	6	6	6	6	6	6	6	6	6	6	6	6	6	6	6	6
Open Field-Center time	6	6	4	6	6	6	5	5	6	6	6	6	6	6	4	5	4	5	5	5	6	6	4	6	6	6	6	5
CP area	4	5	4	3	4	4	4	5	5	4	3	6	4	4	5	5	3	4	4	6	4	6	5	5	5	3	4	5
Hemisphere area	6	6	5	6	6	5	6	5	5	6	4	4	5	4	5	6	4	6	4	6	4	6	6	5	6	2	4	6
IBA1 density-CP	6	6	6	5	6	6	6	6	6	6	6	6	6	6	6	6	6	6	6	6	6	6	6	6	6	6	6	6
GFAP density-CP	6	6	6	5	6	5	6	6	6	6	6	6	5	6	6	6	6	6	6	6	6	6	6	6	6	6	6	6
Food intake	6	6	6	6	6	6	6	6	6	6	6	6	6	6	6	6	6	6	6	6	6	6	6	6	6	6	6	6
Testicular Weight	6	6	6	6	6	6	6	6	6	6	6	6	6	6
More Rotarod	5	5	4	5	5	5	5	5	5	5	5	5	5	5	5	5	5	5	5	5	5	5	5	5	5	5	5	5
Open Field-Distance	6	6	4	6	6	6	5	5	6	6	6	6	6	6	4	5	4	5	5	5	6	6	4	6	6	6	6	5
Open Field-Mobility	6	6	4	6	6	6	5	5	6	6	6	6	6	6	4	5	4	5	5	5	6	6	4	6	6	6	6	5
IBA1 density-cortex	6	6	6	6	6	6	6	6	6	6	6	6	6	6	5	6	6	6	6	6	6	6	6	6	6	6	6	6
GFAP density-cortex	6	6	6	6	6	6	6	6	6	6	6	6	6	6	6	6	6	6	6	6	6	6	6	6	6	6	6	6
